# Supplementary material for: NINJ1 mediates inflammatory cell death, PANoptosis, and lethality during infection conditions and heat stress
Source: Nat Commun. 2024 Feb 26;15:1739. doi: 10.1038/s41467-024-45466-x (PMC10897308; doi:10.1038/s41467-024-45466-x)
Supplement: Supplementary file 4 — Supplementary Data 1 [file 41467_2024_45466_MOESM4_ESM.xlsx]

## Sheet: CRISPR_Gene_Summary
Gene	P_Value	FC
Srrm1	0.00011361	5.8227
CAGE.control.g75108	0.00043162	5.5773
CAGE.control.g53217	0.00091207	5.3834
Orc1	0.0010809	5.332
CAGE.control.g35530	0.0014043	5.2621
CAGE.control.g63396	0.0024349	5.1005
Pde12	0.0026116	5.0707
Gem	0.00015434	4.9193
Rps27a	0.0044318	4.8839
CAGE.control.g18302	0.0052778	4.8361
CAGE.control.g59436	0.0057514	4.8113
Ddx39	0.0060405	4.7869
CAGE.control.g27141	0.006381	4.7625
Smok2b	0.0065877	4.7612
Cab39	0.0066357	4.7608
CAGE.control.g50872	0.007074	4.7354
Tex38	0.00047333	4.7232
Samt2	0.00020096	4.7222
CAGE.control.g17003	0.0075854	4.6965
CAGE.control.g32304	0.007896	4.683
CAGE.control.g22139	0.0082052	4.6566
CAGE.control.g63812	0.0088859	4.6271
Anapc10	0.0090812	4.6144
CAGE.control.g67388	0.0090959	4.6143
Cycs	0.0092127	4.6131
CAGE.control.g23019	0.0093482	4.6007
Dusp11	0.010089	4.5716
Pole	0.01066	4.5432
Naa50	0.0111	4.527
CAGE.control.g33229	0.011131	4.5269
CAGE.control.g67330	0.01163	4.498
CAGE.control.g45187	0.01163	4.498
Vmn1r90	7.3613e-07	4.4979
Pbk	0.0012139	4.4974
Skiv2l2	0.011703	4.4974
Dolpp1	0.00064117	4.4673
CAGE.control.g32699	0.012572	4.4656
Snapc3	0.012592	4.4654
Nubp2	0.0011594	4.4558
Ndufa6	0.012753	4.4499
Gtf2a2	0.012969	4.4349
Psmg3	0.013162	4.4343
CAGE.control.g6039	0.01455	4.3847
CAGE.control.g60948	0.014804	4.3691
CAGE.control.g24113	0.014983	4.3683
Nars	0.015356	4.3517
Ube3a	0.0022003	4.3346
CAGE.control.g58616	0.017683	4.2814
Ppil1	0.017774	4.266
Zc3h11a	0.017848	4.2655
Pars2	0.018706	4.2462
Tomm40	0.019127	4.2283
Sucla2	0.0028461	4.2281
Smim8	0.0032127	4.2107
Mcm7	0.019619	4.2103
Nup188	0.020196	4.1909
Chmp7	0.020298	4.1903
Aen	0.0035023	4.1732
CAGE.control.g33053	0.0205	4.1726
Gm20917	0.020834	4.1716
CAGE.control.g16950	0.021689	4.1339
Pstk	0.022329	4.1139
Mmp20	0.00086741	4.1061
Fancd2	0.0089222	4.0863
Dcps	0.024065	4.0768
Sfpq	0.023717	4.0736
Hist1h2ao	0.023942	4.0725
Trappc13	0.024479	4.052
Rpusd4	0.0014548	4.042
Ear10	0.02499	4.0323
Pabpn1	0.025639	4.011
Wdr81	0.0056037	4.0097
Bag2	0.0057499	4.0059
Traf6	0.0011668	3.9894
Rgp1	0.026723	3.9884
Rex2	0.026745	3.9884
Pgam1	0.0015785	3.9878
Atpaf2	0.028112	3.9452
Gtf3c1	0.028396	3.9442
Tcp11l2	0.0020864	3.9284
Tubgcp5	0.028893	3.9226
Optn	0.0069484	3.9225
CAGE.control.g34191	0.029362	3.9208
Lmo2	0.030105	3.8982
Mybpc2	0.0045677	3.8972
Sis	0.0077738	3.8755
Atf2	0.031005	3.875
Pdhb	0.0082871	3.8515
Pate4	0.0083843	3.8512
Pan3	0.0029688	3.8477
Ewsr1	0.013463	3.8459
Vmn2r36	0.032817	3.8273
Atg14	0.0088456	3.8272
Pop4	0.0054481	3.8209
CAGE.control.g67389	0.033694	3.8029
Noc2l	0.00015581	3.8026
Fbxl2	0.0094654	3.8026
CAGE.control.g16307	0.034239	3.8024
Cdkn2c	0.0096328	3.8022
Foxk1	0.002055	3.8001
Srrm3	0.0023039	3.7936
Sec61g	0.0047282	3.791
Wdr12	0.018325	3.7892
Rfc3	0.0078381	3.7858
Cox19	0.00681	3.7793
Eif4a1	0.034737	3.7788
Gm10413	0.035103	3.7778
CAGE.control.g33609	0.035149	3.7777
Ints10	0.036152	3.7525
CAGE.control.g58667	0.036263	3.7524
Eif4e	0.036596	3.752
CAGE.control.g32814	0.036635	3.7519
Bzrap1	0.010947	3.7516
CAGE.control.g34872	0.037087	3.7462
Fbxo16	0.0113	3.7268
Ndufa13	0.037557	3.7265
CAGE.control.g52709	0.037836	3.7261
Olfr393	0.011746	3.7251
Mrpl24	0.0097648	3.7184
Rnf4	0.0050457	3.7103
Atg16l1	0.038657	3.701
Lsg1	0.03867	3.7006
Rxfp1	0.00017594	3.7001
Nudcd3	0.038994	3.7001
Lce1a1	0.012414	3.7
CAGE.control.g26219	0.039625	3.6988
Cebpg	0.00010085	3.6864
Terf1	0.04016	3.674
Rpn2	0.040425	3.6733
Mnat1	0.040465	3.6732
Actr2	0.040515	3.6732
CAGE.control.g33817	0.040612	3.6731
Gar1	0.012107	3.6723
CAGE.control.g7671	0.040974	3.6719
Cwc22	0.013943	3.6644
Pias2	0.0052675	3.6643
Ppapdc1a	0.00013422	3.663
Fastkd2	0.014163	3.646
Prpf19	0.020452	3.6298
Icmt	0.0095724	3.6257
Fignl1	0.0088878	3.6246
BC061212	0.013463	3.6211
Polr2i	0.043411	3.6181
Mrpl45	0.044056	3.6175
Prkaa1	0.04441	3.6167
Mrpl14	0.008266	3.6118
Epg5	0.019159	3.6112
Vmn1r122	0.010357	3.6062
Xpo4	0.016482	3.5897
Cdc123	0.045708	3.5894
Gm2897	0.045812	3.5887
Topbp1	0.045997	3.5883
CAGE.control.g26261	0.044706	3.5875
Psmd10	0.0026508	3.5781
Mcm2	0.012317	3.5756
Lrrc49	0.0056449	3.5741
Fam228b	0.0071928	3.566
Dolk	0.046769	3.5606
Cebpz	0.046901	3.5605
Kat8	0.04717	3.5603
CAGE.control.g50639	0.04717	3.5603
Zswim7	0.017729	3.5602
Olfr1310	0.04735	3.5601
Eif3m	0.047567	3.5593
Ccdc6	0.047567	3.5593
Gtpbp4	0.0050457	3.5587
Nudt4	0.0081242	3.5578
Strip1	0.0067575	3.5395
Phyhip	0.018328	3.5321
Impdh2	0.048391	3.5313
Tiprl	0.048653	3.5311
Nop56	0.049078	3.5308
Chek1	0.049197	3.5307
Nek7	0.01936	3.5297
Spi1	0.049541	3.5297
Zfp800	0.019755	3.5018
Kcnrg	0.0030091	3.4995
Polr2l	0.029629	3.4864
Ampd2	0.0066652	3.4801
Txn1	0.018436	3.4757
Pdp1	0.021887	3.4744
Focad	0.021117	3.471
Dyrk1a	0.052412	3.47
Kif20a	0.02175	3.4696
1500009L16Rik	0.021923	3.4687
Tbcd	0.0021247	3.4686
Pla2g6	0.022178	3.4686
Tas2r108	0.0018131	3.4664
Olfr1354	0.020895	3.4499
Smarca5	0.034198	3.4455
Ik	0.054	3.4395
CAGE.control.g50593	0.054567	3.4382
CAGE.control.g4189	0.054646	3.4381
Kdr	0.023373	3.4379
Arhgef39	0.0031337	3.4339
Fras1	8.9072e-05	3.427
Ncln	0.023895	3.4251
Nedd9	0.0024285	3.4238
Gcsh	0.012317	3.4082
Pi4ka	0.055728	3.4072
CAGE.control.g46665	0.056132	3.4062
Parg	0.024616	3.4061
Arv1	0.025044	3.4048
Phgdh	0.025044	3.4048
Eapp	0.025044	3.4048
Elac2	0.034947	3.3936
Mrps17	0.0095724	3.3884
Setd5	0.0087399	3.3844
Chm	0.00083747	3.3757
Ppp1r1c	0.026278	3.3733
Vmn2r30	0.058948	3.3719
Pkmyt1	0.058948	3.3719
Gm3701	0.058948	3.3719
CAGE.control.g801	0.058948	3.3719
Vmn1r21	0.0039003	3.3669
Olfr1154	0.027379	3.3488
Tmco5	0.004262	3.3405
Rfc1	0.060191	3.3397
Tmem214	0.00070301	3.3394
CAGE.control.g73171	0.060817	3.3381
Gzmk	0.0040082	3.3362
Zwilch	0.018436	3.3304
Ufsp2	0.012317	3.3142
Polr3g	0.029283	3.3059
Cdc73	0.061714	3.3059
Atp6v1e1	0.018436	3.3055
Commd5	0.029483	3.3052
Srp19	0.062024	3.305
Cul3	0.029637	3.3048
Krtap9-1	0.0064733	3.3038
Pdpk1	0.016008	3.3036
Pkib	0.01066	3.3033
Tln1	0.0044745	3.3011
Cobl	0.0091887	3.2982
Efr3b	0.00039923	3.292
Pdzrn3	0.0091887	3.2844
Ifna7	0.0012831	3.2705
Nacc1	0.0034483	3.2705
Mrps15	0.030954	3.2705
Dnajc25	0.030954	3.2705
Gart	0.063665	3.2705
Gm17727	0.031174	3.2699
CAGE.control.g55290	0.064006	3.2698
CAGE.control.g35466	0.064589	3.2682
CAGE.control.g74109	0.064589	3.2682
Ybey	0.030178	3.2627
Rhox3f	0.021239	3.254
Olfr733	0.015445	3.2531
Tm2d1	0.062885	3.2527
5730507C01Rik	0.054503	3.2508
Zdhhc7	0.0096514	3.2403
Tnni3k	0.032722	3.2342
Sdhc	0.065658	3.2342
Ppm1d	0.033284	3.2329
Homer1	0.033683	3.2319
Bms1	0.018016	3.231
Smim22	0.055705	3.2295
Slc35e1	0.021499	3.2291
Ralgapb	0.01066	3.2183
Adam39	0.008005	3.2166
Mettl18	0.0033845	3.197
Thyn1	0.035064	3.197
Rsph9	0.035064	3.197
Arf1	0.068161	3.197
CAGE.control.g79637	0.068161	3.197
Ikbkb	0.068161	3.197
Akr1c13	0.035575	3.196
Tmc1	0.036024	3.1947
Nsmce2	0.069152	3.1947
Mus81	0.018436	3.1941
Rac1	0.020452	3.1853
Ncstn	0.0092873	3.1744
Usp3	0.006145	3.1743
Hacd2	0.052838	3.1725
Pot1b	0.0076423	3.1718
Eddm3b	0.014522	3.1688
Ganab	0.021239	3.1687
Zbtb44	0.020519	3.1639
Ambra1	0.026775	3.1623
Zfp574	0.072486	3.1591
Ddx46	0.070626	3.1588
CAGE.control.g31753	0.070626	3.1588
Mms22l	0.070626	3.1588
CAGE.control.g42701	0.07116	3.1581
Osr2	0.038081	3.1577
Rtel1	0.010706	3.1571
Vmn1r143	0.071495	3.1565
4930503B20Rik	0.038617	3.1564
Csnk2b	0.071762	3.1564
Eif2s2	0.071762	3.1564
Thg1l	0.062885	3.1548
Ext2	0.012067	3.1508
Olfr361	0.030229	3.135
Rnf168	0.0044308	3.1195
1700018F24Rik	0.024037	3.1195
Defb6	0.040424	3.1195
Dcn	0.040424	3.1195
Rpp38	0.073603	3.1195
S100pbp	0.074192	3.1192
Gm4302	0.006145	3.119
Egr3	0.041121	3.1186
Cltc	0.074469	3.118
Olfr156	0.041674	3.1172
Ddx49	0.074822	3.1172
Samm50	0.074822	3.1172
Vps37a	0.023895	3.1137
Ift43	0.0017655	3.1086
Ccnc	0.032992	3.0931
CAGE.control.g53301	0.033351	3.093
Vps13d	0.038831	3.0921
Hsf4	0.0070328	3.0844
Vmn2r92	0.0031936	3.0792
Nkx1-2	0.043709	3.0792
Vwc2l	0.043709	3.0792
Chd8	0.076826	3.0792
Trim67	0.04431	3.0784
Slc16a2	0.038617	3.0781
Coa5	0.026882	3.0768
Gtf3c5	0.045068	3.0768
Nutf2	0.078152	3.0768
Isca1	0.078152	3.0768
Cars	0.078152	3.0768
Cox5b	0.078152	3.0768
CAGE.control.g32962	0.078152	3.0768
Copa	0.078152	3.0768
Olfr1049	0.015386	3.0729
Olfr1066	0.073995	3.0659
Cox14	0.032992	3.0492
Dkk3	0.014592	3.0391
Zbtb8a	0.0042261	3.0377
Cyp4a12a	0.029864	3.0377
Olfr1089	0.047546	3.0377
Shpk	0.047546	3.0377
Pon3	0.047546	3.0377
Mup2	0.080446	3.0377
CAGE.control.g77040	0.080446	3.0377
CAGE.control.g5876	0.080446	3.0377
Vhl	0.080446	3.0377
Ddx28	0.081235	3.0361
Stx8	0.048953	3.0353
Zfp607	0.048953	3.0353
Mmp24	0.048953	3.0353
Herc2	0.048953	3.0353
CAGE.control.g7734	0.081674	3.0353
CAGE.control.g48908	0.081674	3.0353
CAGE.control.g50704	0.081674	3.0353
Elovl7	0.0064817	3.0343
Cntf	0.0026066	3.0296
Narf	0.027632	3.0247
Vmn1r47	0.00021863	3.015
Hist1h4f	0.030178	3.0126
CAGE.control.g15905	0.063197	3.007
Tsg101	0.068927	3.0069
Zfhx3	0.023579	3.0028
Psmg1	0.0014524	2.9954
Magea1	0.05154	2.9949
Asah1	0.05154	2.9949
Fus	0.05154	2.9949
Il2rg	0.05154	2.9949
Oprk1	0.05154	2.9949
CAGE.control.g71272	0.083988	2.9949
Usp8	0.083988	2.9949
Eif2b4	0.083988	2.9949
Iars	0.083988	2.9949
Pyroxd1	0.083988	2.9949
Psmd11	0.083988	2.9949
Uxs1	0.05248	2.9948
Rps18	0.085084	2.9927
Atg9a	0.0038124	2.9926
Slc39a13	0.021278	2.9926
Mrpl13	0.085622	2.9926
Cox6b1	0.085622	2.9926
Eif2s3x	0.085622	2.9926
Cadm1	0.041429	2.9867
Abca14	0.008005	2.9734
Cflar	0.011785	2.9704
1700011H14Rik	0.054503	2.9692
Dcp1b	0.011871	2.9632
Qrich1	0.013955	2.9604
Zgrf1	0.0016192	2.9576
Amfr	0.021499	2.9513
Irf2	0.056525	2.9509
Atp6v0e	0.056525	2.9509
Wdr91	0.056525	2.9509
CAGE.control.g20088	0.088243	2.9509
Psmc4	0.088243	2.9509
Cdk9	0.088243	2.9509
Rpl24	0.088243	2.9509
Bbs5	0.057406	2.9501
G2e3	0.02267	2.9485
Csn3	0.058385	2.9485
Glyat	0.058385	2.9485
Sod2	0.089888	2.9485
Pfdn4	0.089888	2.9485
F830016B08Rik	0.026251	2.9452
Hmox2	0.059762	2.9373
Pgam2	0.011252	2.9258
A330050F15Rik	0.01257	2.9256
Yeats4	0.062885	2.9195
Rad51b	0.1015	2.9174
Ube2n	0.079183	2.9142
Gen1	0.029827	2.9099
Adar	0.049176	2.909
CAGE.control.g41292	0.028019	2.9087
Dnaja1	0.008429	2.9054
G6pdx	0.017633	2.9054
Gadl1	0.06209	2.9054
Rpl26	0.093015	2.9054
Mrps28	0.093015	2.9054
Sin3a	0.093015	2.9054
Sdhd	0.093015	2.9054
Hsd17b4	0.06309	2.9052
Rab13	0.0094576	2.9037
Gm5132	0.062954	2.9031
Sema3b	0.064277	2.9031
Ncapg2	0.094817	2.9031
Mrps25	0.094817	2.9031
Pias3	0.02956	2.9005
Gm9268	0.089865	2.8993
Ppa1	0.045126	2.8959
Scgb1b29	0.025878	2.8935
Cebpzos	0.021499	2.8915
Sbds	0.029226	2.8856
Atxn10	0.023895	2.8762
Gm2933	0.059352	2.8738
Senp2	0.042917	2.8693
Mustn1	0.015755	2.8689
Myh3	0.0030689	2.8585
Vmn1r103	0.008429	2.8585
Amd1	0.019296	2.8585
Casp12	0.023288	2.8585
Hps5	0.068871	2.8585
Naa15	0.098577	2.8585
BC003331	0.098577	2.8585
Cdk13	0.098577	2.8585
Mettl16	0.098577	2.8585
CAGE.control.g30592	0.098577	2.8585
CAGE.control.g30124	0.098577	2.8585
Ube2m	0.098577	2.8585
Chmp6	0.098577	2.8585
Tmem41b	0.098577	2.8585
Cyp24a1	0.014592	2.8577
Cnga1	0.014592	2.8577
Ddost	0.020452	2.8577
Pex7	0.030229	2.8576
Gfy	0.0052032	2.8562
BC052040	0.019037	2.8562
Arpc5	0.070963	2.8562
Nono	0.070963	2.8562
Sarnp	0.070963	2.8562
Vmn1r132	0.070963	2.8562
CAGE.control.g52770	0.10031	2.8562
CAGE.control.g64883	0.10031	2.8562
Ints5	0.10031	2.8562
Qars	0.10031	2.8562
Gm14393	0.10031	2.8562
Nup93	0.070312	2.853
Skint6	0.021499	2.8502
Dnajc13	0.036167	2.8481
Med27	0.010213	2.8468
Hells	0.029226	2.8446
Med12	0.062885	2.8416
Srbd1	0.11431	2.8355
Ifi205	0.023895	2.8303
Nsmf	0.038114	2.8289
Trappc1	0.0058731	2.8264
Pex5	0.055705	2.8264
Tmem261	0.070312	2.823
Ska3	0.071338	2.8219
Ubap2l	0.0031936	2.81
Zfp934	0.010022	2.81
Leprotl1	0.025014	2.81
Hrasls	0.039532	2.81
Abhd11	0.041487	2.81
Igf1r	0.075674	2.81
Pex3	0.075674	2.81
Litaf	0.075674	2.81
Nsa2	0.075674	2.81
Scgb1b3	0.075674	2.81
Fkbp2	0.075674	2.81
Dgcr14	0.075674	2.81
Tceb2	0.10391	2.81
CAGE.control.g44285	0.10391	2.81
Sf3a1	0.10391	2.81
Hist1h2ag	0.10391	2.81
Dio1	0.019173	2.8086
Deb1	0.038831	2.8078
B4galt5	0.07719	2.8078
2010111I01Rik	0.02092	2.8077
Esr1	0.038464	2.8077
Zfp507	0.062158	2.8077
Adsl	0.078324	2.8077
Rhox3g	0.078324	2.8077
Fam179b	0.078324	2.8077
Riok1	0.10592	2.8077
Epha4	0.10592	2.8077
Fgfr1op	0.10592	2.8077
Nhp2	0.10592	2.8077
Brf2	0.10592	2.8077
Banf1	0.10592	2.8077
Vps29	0.10592	2.8077
Ciapin1	0.10592	2.8077
Gipr	0.021499	2.8043
2010109A12Rik	0.010839	2.8015
Klk1b9	0.041419	2.7981
Ehd3	0.075674	2.7928
Caprin2	0.057671	2.7913
Vmn1r198	0.041794	2.791
Mns1	0.016008	2.7887
3110007F17Rik	0.048459	2.7871
Pold1	0.00089097	2.7862
CAGE.control.g65132	0.10813	2.7845
Hesx1	0.0095724	2.7781
Pak6	0.0019108	2.7744
Ube2e2	0.047883	2.7726
Btbd10	0.042082	2.7706
Serpinb6b	0.046635	2.7598
Gm10471	0.084199	2.7598
Med15	0.084199	2.7598
Olfr1087	0.084199	2.7598
Rps3	0.11045	2.7598
Hist1h3g	0.11045	2.7598
Gins3	0.11045	2.7598
Ddx18	0.11045	2.7598
CAGE.control.g60073	0.11045	2.7598
Ndufa1	0.11045	2.7598
Pi4kb	0.11129	2.7597
Iars2	0.11138	2.7594
Tkt	0.11144	2.759
Tnip1	0.025878	2.7589
Mogs	0.017633	2.7575
Gm5934	0.031847	2.7575
AI182371	0.087015	2.7575
Arhgap29	0.087015	2.7575
Ogn	0.087015	2.7575
Gnaq	0.087015	2.7575
Gmps	0.11255	2.7575
Mum1	0.021499	2.7566
Tbk1	0.015793	2.7524
Opalin	0.0069857	2.7507
Thnsl2	0.0021934	2.746
Tmem208	0.1015	2.7449
Rad23a	0.034718	2.7428
Acat1	0.0024329	2.7383
CAGE.control.g48860	0.087103	2.7361
Ybx3	0.0068561	2.7318
Snrpa1	0.030178	2.7297
Atrx	0.016012	2.7295
Mrpl48	0.034098	2.7259
Cyp27b1	0.068655	2.7181
Myl2	0.0093486	2.7176
Gm10439	0.01797	2.713
Atrip	0.093607	2.7078
Setd1b	0.11729	2.7078
Osgep	0.11729	2.7078
Gpn1	0.11729	2.7078
Ftsj2	0.11729	2.7078
Uqcc2	0.11729	2.7078
Med18	0.11729	2.7078
Foxf2	0.11819	2.7071
Olfr553	0.021499	2.7067
Rprd2	0.095094	2.7063
Coa7	0.026775	2.7056
Ncl	0.036171	2.7056
Wdfy3	0.078479	2.7056
Mcrs1	0.11938	2.7056
Stag2	0.11938	2.7056
Mrpl15	0.11938	2.7056
Vmn1r95	0.11938	2.7056
Zzz3	0.11938	2.7056
Nckap1l	0.11938	2.7056
CAGE.control.g54305	0.11938	2.7056
Acaca	0.11938	2.7056
Asun	0.11938	2.7056
Gdi2	0.019641	2.6966
Tfdp1	0.022719	2.6915
Cdk11b	0.065554	2.6903
Olfr1116	0.037291	2.6891
Slc39a2	0.025432	2.6786
Eya2	0.0012389	2.6773
Ept1	0.10302	2.6749
Eaf1	0.038831	2.6737
Eny2	0.017624	2.6698
Evpl	0.042073	2.6653
AA792892	0.013723	2.663
Men1	0.047945	2.6593
Naip2	0.10587	2.6562
Vdr	0.009412	2.6561
Becn1	0.025313	2.6539
Pprc1	0.029236	2.6539
Tmem68	0.099822	2.6539
Mtx3	0.10451	2.6539
Dcakd	0.10451	2.6539
Mfsd7b	0.10451	2.6539
Hmgb4	0.10451	2.6539
Olfr1248	0.10451	2.6539
S100a13	0.10451	2.6539
Pcbp2	0.12487	2.6539
Chmp5	0.12487	2.6539
Cstf1	0.12487	2.6539
Mrpl40	0.12487	2.6539
Gmppb	0.12487	2.6539
Nmd3	0.12487	2.6539
Snupn	0.12564	2.6538
Ccdc137	0.10583	2.6531
Rnf144a	0.011934	2.6529
Tpk1	0.034098	2.6517
Aimp2	0.010022	2.6516
Oxr1	0.10763	2.6516
Mup5	0.10763	2.6516
Sbp	0.10763	2.6516
Fez1	0.10763	2.6516
D19Bwg1357e	0.12699	2.6516
CAGE.control.g45839	0.12699	2.6516
Rptor	0.12699	2.6516
Gm14632	0.12699	2.6516
CAGE.control.g71934	0.12699	2.6516
Nploc4	0.12699	2.6516
Rfc5	0.12699	2.6516
Cox4i1	0.12699	2.6516
Slx	0.12699	2.6516
CAGE.control.g7426	0.12699	2.6516
Fubp1	0.034098	2.6506
Gabpa	0.11003	2.6502
Samsn1	0.028002	2.6445
Il21r	0.0034414	2.6442
Sepsecs	0.042478	2.6433
Tmem151a	0.0084476	2.6372
9330159F19Rik	0.0074705	2.6298
Lipt2	0.034098	2.6236
Exoc1	0.045188	2.6227
Vps54	0.038831	2.6214
Qsox2	0.020491	2.6199
Olfr1085	0.12919	2.6196
Grwd1	0.1294	2.6128
Dlk1	0.051316	2.6116
Srp68	0.022241	2.6072
Dlgap5	0.027332	2.6065
Kif4	0.085587	2.6034
Ube2cbp	0.077917	2.5993
Mrpl18	0.0066083	2.5979
Vegfb	0.010901	2.5979
Gm12789	0.081228	2.5979
Ctdspl2	0.11667	2.5979
Cdan1	0.13303	2.5979
CAGE.control.g41612	0.13303	2.5979
Dnajc9	0.13303	2.5979
Vmn1r100	0.13303	2.5979
CAGE.control.g60472	0.13303	2.5979
Yars2	0.13303	2.5979
Srgap3	0.013696	2.5965
Ndufa10	0.019124	2.5956
Atp6v1c1	0.044894	2.5956
Vps35	0.064442	2.5956
Olfr786	0.089353	2.5956
Fkbp3	0.12012	2.5956
Serpina1a	0.12012	2.5956
Mfap1a	0.12012	2.5956
Fam173b	0.12012	2.5956
Pxylp1	0.12012	2.5956
Scgb2b17	0.13534	2.5956
Rps8	0.13534	2.5956
CAGE.control.g29708	0.13534	2.5956
Isca2	0.13534	2.5956
CAGE.control.g69923	0.13534	2.5956
Cirh1a	0.13534	2.5956
Vmn1r126	0.13534	2.5956
Sugp1	0.13534	2.5956
Abcf1	0.13534	2.5956
Sec62	0.13706	2.5951
Pnck	0.04357	2.5911
Trit1	0.049176	2.5854
3110079O15Rik	0.00048069	2.5834
Rhog	0.023895	2.58
Gnb2	0.02104	2.5735
Zdhhc16	0.034718	2.5687
Htatsf1	0.015634	2.5686
9230110F15Rik	0.084199	2.5672
Dctn2	0.060103	2.5663
Crcp	0.04357	2.5641
Snrnp40	0.035792	2.5629
CAGE.control.g60389	0.14	2.5616
Spata21	0.078849	2.5605
Med10	0.080176	2.56
Tex13	0.036325	2.5593
Ube2q1	0.01066	2.5571
Ing1	0.03902	2.5516
Pde4b	0.11431	2.5501
Rnf214	0.063878	2.5462
Olfr1201	0.01915	2.5396
Txndc2	0.049341	2.5396
Mcm3ap	0.079922	2.5396
Trim33	0.13002	2.5396
Rgl2	0.13002	2.5396
Cfap20	0.13002	2.5396
Gpr183	0.13002	2.5396
Rmnd1	0.13002	2.5396
CAGE.control.g58597	0.14243	2.5396
Stil	0.14243	2.5396
Pan2	0.14243	2.5396
CAGE.control.g35600	0.14243	2.5396
Eif3j1	0.14243	2.5396
Vmn2r45	0.078054	2.5395
Ten1	0.0096338	2.5373
Pou2f1	0.02261	2.5373
1700092M07Rik	0.022803	2.5373
Vmn1r210	0.068486	2.5373
Olfr822	0.11445	2.5373
Pigx	0.13216	2.5373
Ccnb1	0.14462	2.5373
Rpl15	0.14462	2.5373
Ogt	0.14462	2.5373
CAGE.control.g48915	0.14462	2.5373
Rps21	0.14462	2.5373
Eif1ad	0.14462	2.5373
Sdcbp2	0.14462	2.5373
Telo2	0.14462	2.5373
Asl	0.077917	2.5282
Mapre3	0.058373	2.5281
Ints7	0.088308	2.5271
Dus1l	0.032208	2.5209
Mzt2	0.016506	2.5196
Atoh1	0.021681	2.5157
Olfr980	0.13545	2.5154
Il4ra	0.039487	2.513
CAGE.control.g47937	0.13184	2.5035
Vcam1	0.026466	2.5027
Ddx17	0.0070328	2.5018
Nkap	0.022014	2.5014
Tnpo1	0.11667	2.4939
Hmgcr	0.067248	2.4926
Olfr1229	0.009277	2.4924
Shisa4	0.012944	2.4922
Tmem106b	0.0095337	2.4903
Zfp212	0.032012	2.4818
14-Sep	0.077917	2.4809
Lpar1	0.0019554	2.4801
Pisd	0.025313	2.4788
Mdh2	0.037415	2.4788
Dda1	0.043298	2.4788
Gm3238	0.09286	2.4788
Pih1d1	0.1065	2.4788
Lyrm2	0.13873	2.4788
Zc3h18	0.13908	2.4788
Pole3	0.13908	2.4788
Vmn2r102	0.13908	2.4788
Tmem125	0.13908	2.4788
Pdrg1	0.15149	2.4788
Gm10662	0.15149	2.4788
Gm5796	0.15149	2.4788
Prpf8	0.15149	2.4788
Fggy	0.034436	2.4766
Oxsm	0.049711	2.4766
4933409G03Rik	0.050119	2.4766
Stmn1	0.098358	2.4766
Exd1	0.099014	2.4766
Vmn1r224	0.14112	2.4766
Mr1	0.14112	2.4766
Ssh1	0.14112	2.4766
Mzb1	0.14112	2.4766
Tsen2	0.14112	2.4766
Hist1h2ae	0.15345	2.4766
Ankrd49	0.15345	2.4766
Palb2	0.15345	2.4766
CAGE.control.g21684	0.15345	2.4766
CAGE.control.g29526	0.15345	2.4766
Fanca	0.15345	2.4766
Pak1ip1	0.15345	2.4766
Ccbl2	0.0894	2.4765
Nsf	0.049176	2.4752
Slc30a2	0.013487	2.4747
Olfr912	0.11431	2.4738
Mcm8	0.063661	2.4717
Tnfrsf1a	0.08805	2.4687
Rnf19a	0.058361	2.4648
Rnf111	0.0053181	2.4605
Pcdha7	0.0047262	2.459
Ahcy	0.14966	2.4549
Sulf1	0.024309	2.4468
Psmg2	0.0046924	2.4427
Fancc	0.057505	2.4412
Ndufa4	0.0078543	2.4372
H2-Oa	0.016556	2.4346
Olfr594	0.011636	2.4327
Gm6696	0.11431	2.4316
Kctd21	0.11106	2.4314
Mt1	0.038257	2.4295
Gm13288	0.088602	2.4291
Anapc2	0.071338	2.428
Mtg1	0.06744	2.4272
Hexim1	0.032992	2.422
Slc30a7	0.06738	2.4219
Spink4	0.022073	2.4182
Ffar4	0.020175	2.4154
Mme	0.14198	2.4154
Hnrnpd	0.14939	2.4154
Kidins220	0.14939	2.4154
Zik1	0.14939	2.4154
Olfr484	0.14939	2.4154
Ift122	0.14939	2.4154
Zfp790	0.14939	2.4154
Adam22	0.14939	2.4154
Mphosph10	0.14939	2.4154
Vps18	0.14939	2.4154
Tgif1	0.14939	2.4154
Pabpc1	0.16131	2.4154
Top2a	0.16131	2.4154
Smc5	0.16131	2.4154
Snapc1	0.16131	2.4154
CAGE.control.g65566	0.16131	2.4154
Psma5	0.16131	2.4154
Ddx56	0.16131	2.4154
Zfp715	0.012107	2.4132
Nup43	0.070658	2.4132
Mypop	0.088247	2.4132
Emc7	0.1517	2.4132
Dgkq	0.1517	2.4132
Gm14781	0.1517	2.4132
Kras	0.1517	2.4132
Ttc14	0.1517	2.4132
Fam172a	0.1517	2.4132
Prmt10	0.1517	2.4132
Parp1	0.1517	2.4132
Uqcrc1	0.16343	2.4132
Psmd4	0.16343	2.4132
Nol11	0.16343	2.4132
CAGE.control.g29942	0.16343	2.4132
Ndufs5	0.16343	2.4132
CAGE.control.g55318	0.16343	2.4132
CAGE.control.g55369	0.16343	2.4132
Rnf31	0.055705	2.4117
Lonp1	0.050075	2.4105
Acot6	0.0029713	2.4104
Ms4a6d	0.061821	2.4073
Cel	0.064841	2.406
Pmf1	0.071338	2.3999
Snx11	0.069914	2.3954
Cplx4	0.035676	2.3941
Adra2a	0.00079821	2.3893
Rbm42	0.11431	2.3857
Atg4b	0.032835	2.384
Gm12253	0.022615	2.3838
Bzw2	0.027211	2.3824
Plagl2	0.055929	2.3809
Mettl9	0.046922	2.3733
Pnmt	0.0062775	2.3697
Cd164l2	0.040964	2.3692
Baz1b	0.040525	2.3673
Emc9	0.044666	2.3665
Cep78	0.033772	2.3657
Fabp5	0.01368	2.3652
4930447A16Rik	0.047583	2.3599
St5	0.099941	2.357
Hmgb1	0.17137	2.3556
Nps	0.030178	2.354
Dbi	0.085104	2.3509
Plekhg1	0.017991	2.3491
Fpgt	0.041647	2.3491
Timm50	0.090984	2.3491
Zdhhc2	0.16152	2.3491
Rhox4c	0.17233	2.3491
Srsf3	0.17233	2.3491
Rgs17	0.17233	2.3491
Ankrd17	0.17233	2.3491
Rnf169	0.032728	2.348
Cxxc5	0.014673	2.3469
Commd8	0.041892	2.3469
D630039A03Rik	0.14966	2.3469
Txnrd1	0.16387	2.3469
Arhgap4	0.16387	2.3469
Med1	0.16387	2.3469
Opa1	0.1744	2.3469
Thoc2	0.1744	2.3469
Pmvk	0.1744	2.3469
Top1	0.1744	2.3469
Kdsr	0.1744	2.3469
Gosr1	0.1744	2.3469
Utp20	0.1744	2.3469
Rnf11	0.015186	2.3449
Mical1	0.028949	2.3411
Cxcl14	0.077917	2.3404
Rab34	0.092123	2.3362
Mterf4	0.16648	2.336
Disp1	0.045068	2.3357
Gclc	0.11981	2.3356
Zfyve27	0.12306	2.3354
Gpr149	0.058681	2.3319
Tnfrsf1b	0.017489	2.3287
Ube2g2	0.12187	2.3271
Pde9a	0.028973	2.3265
Spdya	0.032282	2.3245
Gm20594	0.027973	2.3229
Golt1b	0.10487	2.3221
Inpp5k	0.086931	2.3212
Rnasek	0.082419	2.3182
Vamp8	0.0034787	2.3165
P2ry6	0.1148	2.3165
Abhd12	0.016407	2.3155
Spaca3	0.070724	2.3113
E2f5	0.0033747	2.311
Mrpl52	0.034098	2.3084
Olfr695	0.028296	2.308
Rer1	0.17577	2.308
Rhoc	0.030414	2.3065
Olfr478	0.04495	2.3027
Nudt5	0.069911	2.3
Serpina3a	0.045131	2.2995
Gvin1	0.021499	2.2946
CAGE.control.g61595	0.057408	2.2945
Fam20a	0.018246	2.2922
Epb4.1l2	0.048502	2.2904
Atp11c	0.0046693	2.2903
Olfr617	0.038509	2.289
Gtf2e1	0.086828	2.2869
Tmem215	0.0065273	2.2813
Dck	0.060621	2.2796
Xpa	0.17477	2.2796
Obox2	0.17477	2.2796
Bdp1	0.18394	2.2796
Idi1	0.18394	2.2796
Psmb1	0.18394	2.2796
Rplp1	0.18394	2.2796
Taar7e	0.13908	2.2785
Mpp5	0.17583	2.2775
Ldb1	0.042173	2.2773
Ttll6	0.049633	2.2773
Ppp1cb	0.057724	2.2773
Wdr20rt	0.060017	2.2773
H2-M10.4	0.060212	2.2773
Tmub1	0.079784	2.2773
Frem2	0.090156	2.2773
Stra8	0.17717	2.2773
Oas3	0.17717	2.2773
Fam166b	0.17717	2.2773
Tagln3	0.17717	2.2773
Eftud1	0.17717	2.2773
Mrpl20	0.18599	2.2773
Kars	0.18599	2.2773
Cnot10	0.18599	2.2773
Psmc6	0.18599	2.2773
CAGE.control.g32706	0.18599	2.2773
CAGE.control.g28982	0.18599	2.2773
Olfr194	0.048459	2.2768
Vmn2r117	0.033132	2.2764
Adamts1	0.034096	2.2726
CAGE.control.g30421	0.14088	2.2693
Muc5ac	0.020646	2.2643
Bop1	0.06525	2.2621
Wdr19	0.034373	2.2582
Hist2h2aa2	0.1253	2.256
Chmp3	0.078655	2.2547
CAGE.control.g63106	0.082195	2.2531
Pold2	0.013105	2.2506
Olfr975	0.018945	2.2483
Slco1c1	0.037985	2.2452
Olfr923	0.0091887	2.2433
Kcmf1	0.15782	2.2432
Nup62	0.015854	2.2424
Piga	0.01257	2.2407
Rangrf	0.036543	2.2407
Grxcr1	0.080568	2.2374
Ipo9	0.074947	2.2357
Olfr1317	0.17477	2.2354
Cchcr1	0.023349	2.2338
Vps41	0.13004	2.2331
Imp3	0.18017	2.2319
Neil1	0.048454	2.2306
Sly	0.0099459	2.2286
Rcor1	0.12919	2.228
Asb3	0.011252	2.2271
Stub1	0.056528	2.2261
Txndc17	0.1149	2.226
Mras	0.088576	2.2228
Gm6460	0.092123	2.2197
Gnl3l	0.1015	2.2183
Sox11	0.02822	2.2182
Psen1	0.043709	2.2161
Pecr	0.07018	2.2123
Olfr1501	0.14977	2.2121
Rbm15b	0.1517	2.2099
Cdkl2	0.036167	2.2071
Rab11b	0.19053	2.2065
Cab39l	0.19053	2.2065
Tlr2	0.19053	2.2065
Peg12	0.19053	2.2065
Hist1h2bp	0.19698	2.2065
Top3a	0.19698	2.2065
Ruvbl2	0.19698	2.2065
Fam120a	0.077917	2.2054
Mesdc1	0.021282	2.2043
Mageb4	0.021282	2.2043
Vmn1r212	0.021282	2.2043
Pkig	0.07075	2.2043
Hibch	0.16812	2.2043
Kdm8	0.19233	2.2043
Cog7	0.19233	2.2043
Prkd3	0.19233	2.2043
Rnf146	0.19233	2.2043
Atad2b	0.19233	2.2043
Nubpl	0.19233	2.2043
l7Rn6	0.19233	2.2043
Tubgcp2	0.19233	2.2043
Psph	0.19233	2.2043
Lrrc71	0.19233	2.2043
Hnrnpk	0.19844	2.2043
Zbtb11	0.19844	2.2043
D2Wsu81e	0.19844	2.2043
CAGE.control.g34129	0.19844	2.2043
CAGE.control.g34057	0.19844	2.2043
Ndufb3	0.11358	2.2039
Tubgcp3	0.052622	2.2037
Rbm18	0.086875	2.2034
Dtx2	0.026229	2.2033
Ltv1	0.11431	2.2028
Ythdc1	0.050245	2.2023
Calm2	0.03731	2.2019
Gpatch1	0.056226	2.2019
Palm2	0.049653	2.1991
Glb1	0.0085826	2.1986
Bap1	0.034289	2.1977
Vmn2r8	0.0091131	2.1976
Haus5	0.061821	2.1968
Spata24	0.042499	2.1962
Skap1	0.042348	2.1934
Prr15l	0.0040976	2.1912
Lhfpl2	0.02474	2.1871
Kri1	0.11903	2.1869
Ephx2	0.0082376	2.1866
Ss18	0.11439	2.1866
Gstcd	0.017955	2.1858
Dennd6a	0.039256	2.1857
Rabl2	0.01933	2.1846
Ang6	0.039117	2.1821
Camk2n1	0.053671	2.1819
Pin4	0.036171	2.1815
Afm	0.012643	2.1808
Serpina1e	0.009438	2.1805
Usp54	0.052475	2.1759
Tomm70a	0.036366	2.1721
Fam214b	0.024272	2.166
Tmem88b	0.012292	2.1654
Smad7	0.083298	2.1631
Olfr196	0.014211	2.1574
Tmprss5	0.013317	2.154
Pou4f1	0.063518	2.1534
Ppp1r10	0.11722	2.1529
Mbip	0.013483	2.1507
Zfp943	0.03231	2.1504
Nup205	0.1356	2.148
Pcid2	0.0050943	2.1465
Olfr1537	0.010269	2.1447
Gm3558	0.1222	2.1429
Sssca1	0.043503	2.1427
Kcnma1	0.077917	2.1399
Pdcd2l	0.10748	2.1393
Cstl1	0.099076	2.1385
Klhl35	0.082344	2.1344
Gm4567	0.096986	2.1342
Zfp81	0.048459	2.133
Atp5h	0.053088	2.1325
Olfr212	0.097825	2.1324
Fbxo5	0.098979	2.1317
Olfr1314	0.043896	2.1304
Pydc4	0.20638	2.1295
Obox5	0.20638	2.1295
Dph3	0.080176	2.1285
Coq4	0.007181	2.1274
Stmn2	0.063929	2.1274
Ubp1	0.20815	2.1274
Cox5a	0.20815	2.1274
Tmem242	0.20815	2.1274
Zfp341	0.20815	2.1274
Ppp1r3a	0.20815	2.1274
Ddx54	0.21085	2.1274
Ncaph	0.21085	2.1274
CAGE.control.g48797	0.21085	2.1274
Txnl4a	0.21085	2.1274
Vmn1r13	0.21085	2.1274
Psmb4	0.21085	2.1274
Hist1h2bj	0.21085	2.1274
BC027231	0.21085	2.1274
Hjurp	0.049707	2.1271
Cntd1	0.029362	2.1269
Cldn16	0.059511	2.1266
Tnrc18	0.054186	2.1256
Hcn1	0.068655	2.1239
Osbp	0.12223	2.1234
Cfl2	0.028697	2.1213
Rpusd2	0.057808	2.121
Pcdhgc5	0.033514	2.1207
Ifitm6	0.068655	2.1204
Hspa13	0.13575	2.1199
Arrdc4	0.078655	2.1193
Pfpl	0.13959	2.119
1700123I01Rik	0.051383	2.1187
Fh1	0.1015	2.1186
Fbxo11	0.03833	2.116
Krtap10-4	0.013101	2.1113
Cited2	0.11358	2.1087
Ebna1bp2	0.14967	2.1083
Olfr1269	0.037218	2.108
Cdc16	0.11431	2.1076
Cyp2c69	0.068655	2.1053
Atp5d	0.14541	2.1036
Lrrc8c	0.051127	2.1034
Fadd	0.092161	2.1015
Rps29	0.025402	2.0999
Zfp804b	0.0097638	2.0988
Tigd3	0.18928	2.0936
Dph1	0.035627	2.0911
Cep192	0.15907	2.0893
Paip1	0.12178	2.0892
Mob4	0.089865	2.0878
Txnl1	0.11465	2.0878
Oas1f	0.057286	2.0872
9530003J23Rik	0.04437	2.0863
Tas2r137	0.044884	2.0856
Ahnak	0.046011	2.0856
Cfhr1	0.01797	2.0849
Eefsec	0.096346	2.0822
Ocstamp	0.025993	2.0809
Prkar1b	0.079641	2.0806
Pet100	0.079211	2.0805
Dmkn	0.0084476	2.08
Mina	0.031571	2.0773
Tfg	0.19598	2.0751
Irf8	0.11358	2.075
Etl4	0.043198	2.0734
E4f1	0.030461	2.0709
Myoz2	0.098576	2.0706
Cfap221	0.10777	2.0688
Kif9	0.036325	2.0676
Mag	0.005639	2.0661
Crym	0.081916	2.0643
Tas2r109	0.11158	2.064
Pigt	0.090862	2.0633
Nkx6-3	0.010979	2.0611
Cylc2	0.054836	2.0568
Ftsj3	0.08303	2.0541
Adcyap1r1	0.021416	2.0537
Arid3b	0.064642	2.0503
Mapk7	0.020431	2.0497
Vmn1r167	0.082096	2.0483
Cdc45	0.22254	2.0483
Ugt2b5	0.22254	2.0483
Abt1	0.22254	2.0483
Rnaseh2a	0.22254	2.0483
Ccnb3	0.22336	2.0483
Ints6	0.22336	2.0483
Plcb1	0.22336	2.0483
Prl8a2	0.030195	2.0481
Zfp706	0.14112	2.0478
Syncrip	0.10991	2.0475
Atf7ip	0.2241	2.0475
C130026I21Rik	0.044966	2.0461
Prkar1a	0.22419	2.0461
CAGE.control.g18035	0.22419	2.0461
Stfa2	0.22419	2.0461
CAGE.control.g67835	0.22419	2.0461
Armc7	0.22419	2.0461
CAGE.control.g8281	0.22419	2.0461
Saa1	0.2256	2.0461
Hnrnph1	0.2256	2.0461
Slc34a1	0.2256	2.0461
Olfr18	0.0021493	2.0455
Olfr544	0.1071	2.0439
Ccdc130	0.082687	2.0432
Mrps36	0.179	2.0419
Olfr743	0.043506	2.0401
Pds5a	0.089198	2.0397
Treml4	0.057808	2.0394
Gtf3c3	0.14632	2.0394
Msl1	0.14181	2.0388
Capns2	0.059652	2.0371
Sycp1	0.046658	2.0349
Taf8	0.051056	2.0333
Drd5	0.041632	2.0316
Adamts16	0.010979	2.0313
Mrgprb1	0.041885	2.0304
Mga	0.069576	2.0303
Gm3139	0.11585	2.0302
Yif1a	0.015976	2.0297
Adamts6	0.02264	2.0294
Plod2	0.08863	2.0285
Iqcg	0.033037	2.0275
Prex2	0.099975	2.0253
Sfrp1	0.14225	2.0251
Pum2	0.072703	2.0247
Tnnt2	0.15924	2.0241
Clrn1	0.090563	2.0228
C1qtnf9	0.03152	2.0214
Shmt2	0.11879	2.0214
Fbxw19	0.060606	2.0165
Tmem225	0.037079	2.0163
Nms	0.027294	2.0162
Rps20	0.033293	2.0134
Gprc5a	0.037302	2.0128
Sorbs1	0.090264	2.0127
Ippk	0.0401	2.0109
Pigs	0.16267	2.0101
Lemd2	0.019037	2.0084
Orm1	0.10512	2.0075
Gm15080	0.049808	2.0069
Znrd1	0.084366	2.0063
Clca2	0.0099596	2.005
Ftcd	0.059999	2.0044
Ccdc155	0.018097	2.0017
Olig3	0.061688	1.9995
Cox7a2l	0.016812	1.9994
Mep1b	0.056343	1.9973
Cd109	0.043283	1.9942
Aagab	0.097428	1.994
Dlg4	0.0029747	1.9933
Dll3	0.078849	1.991
Spata31d1a	0.0041633	1.9909
Phf2	0.012081	1.9907
Ctage5	0.13165	1.9883
BC030867	0.032237	1.9858
Igf2r	0.069779	1.9858
Dsel	0.0014882	1.9849
Sar1a	0.12024	1.9847
Arl11	0.12257	1.9839
BC031181	0.082807	1.9825
Samd10	0.090116	1.9823
Socs1	0.018246	1.9821
Ell3	0.10736	1.9801
Six3	0.056432	1.9771
Adcy4	0.048274	1.976
Il1f10	0.13061	1.9758
Olfr648	0.14587	1.9745
Il1f9	0.11046	1.9739
Magi1	0.053458	1.9695
Gdf7	0.16946	1.9695
Ldah	0.027035	1.9671
1700028P14Rik	0.085017	1.9663
Sec16a	0.14542	1.9662
Hist1h3b	0.17857	1.9639
Olfr1414	0.040662	1.9632
Ino80c	0.094095	1.9627
Rassf5	0.02322	1.9621
Tm2d3	0.025946	1.9621
Ifnz	0.037349	1.9621
Kpna6	0.12565	1.9621
Cpsf3	0.23773	1.9621
Tbl3	0.23773	1.9621
Pwp2	0.23773	1.9621
Dync1i2	0.23773	1.9621
Nkx1-1	0.088287	1.9601
Hif1an	0.076965	1.96
Ankrd13b	0.079683	1.96
Adam6a	0.086261	1.96
Dhx35	0.10569	1.96
Mrps26	0.23914	1.96
CAGE.control.g64955	0.23914	1.96
CAGE.control.g54858	0.23914	1.96
Cox10	0.23914	1.96
Suz12	0.24575	1.96
Setd2	0.12154	1.9591
Gm16390	0.04191	1.9583
Ddx39b	0.10968	1.9578
Tmem229a	0.02104	1.9574
Olfr1019	0.07666	1.9568
Ndufb2	0.092847	1.9552
Bptf	0.09927	1.9549
Gars	0.11615	1.9543
Gm5458	0.094305	1.9536
Styxl1	0.051501	1.9531
Ylpm1	0.088602	1.9531
Prss33	0.066658	1.9528
Fam178a	0.086294	1.9523
CAGE.control.g61384	0.13829	1.9516
CAGE.control.g34015	0.10739	1.9515
Clec4d	0.08566	1.9514
Kcns3	0.034	1.9502
Ranbp1	0.16678	1.9498
Dapk3	0.06472	1.9491
Nudcd1	0.026289	1.9487
Pard3	0.015953	1.9485
Zfp273	0.083298	1.9478
Stk4	0.070275	1.9476
Tmem38a	0.060149	1.9457
Snap23	0.18897	1.9438
Dennd5b	0.060589	1.9414
Zeb2	0.14262	1.9414
Nfam1	0.026881	1.9413
Fas	0.028035	1.941
Pfdn6	0.11081	1.9398
Tgds	0.064345	1.9383
Cetn4	0.061815	1.9375
Sh3rf1	0.05464	1.9374
Actrt3	0.034293	1.9363
Agpat5	0.02471	1.9361
Mknk2	0.10347	1.9358
Pcdhgb7	0.016531	1.9354
Apbb2	0.02104	1.9344
Ndufb10	0.075602	1.9304
Pigv	0.024164	1.9292
Crygd	0.074747	1.9281
Srprb	0.1371	1.9236
Xrcc6	0.10117	1.9229
Mycbp2	0.02822	1.9205
1110008L16Rik	0.0074715	1.9195
Clec7a	0.10652	1.9192
Ubxn7	0.10466	1.9188
Olfr1095	0.23031	1.9187
Spag16	0.17943	1.9182
Ccdc73	0.03231	1.9178
Klhl33	0.061454	1.9153
Clca1	0.073114	1.9121
Xpr1	0.19407	1.9119
Dnaic2	0.2256	1.909
Olfr1251	0.075832	1.906
Kbtbd4	0.010118	1.905
Dgke	0.11651	1.9049
Vps52	0.15274	1.9045
Eral1	0.13024	1.9021
Aldob	0.13819	1.9006
Vav1	0.13575	1.8999
Tmed2	0.10736	1.8991
Tbx6	0.020193	1.8974
Ampd1	0.11209	1.8972
Pa2g4	0.14632	1.8965
Kbtbd2	0.0050158	1.8954
Zfp366	0.0098119	1.8943
Vmn1r41	0.08054	1.8943
Acaa2	0.069168	1.8938
2200002J24Rik	0.16721	1.8908
CAGE.control.g13229	0.083083	1.8907
Mrpl49	0.27144	1.8892
Mia	0.076766	1.8876
Sppl2a	0.22827	1.8876
Ms4a4b	0.0062073	1.8867
Rad54l2	0.086976	1.885
Zfp773	0.087073	1.8837
Ace	0.075252	1.8822
Ankdd1b	0.090054	1.8822
Lin28a	0.0043179	1.881
Utp11l	0.065301	1.8804
Canx	0.084876	1.8801
Cenpo	0.078545	1.8776
Klra1	0.2056	1.8773
Olfr862	0.068863	1.8765
Rnase6	0.064987	1.8754
Fam162a	0.017641	1.8748
Ube2l3	0.14872	1.8744
Gm10267	0.10793	1.8737
Mb21d2	0.016382	1.8729
Gstm3	0.12764	1.8727
Utp23	0.12565	1.8705
Evi5l	0.16812	1.8705
Copz1	0.25396	1.8705
CAGE.control.g48854	0.25396	1.8705
Vps4b	0.25396	1.8705
2010005H15Rik	0.26657	1.8705
Anks4b	0.080404	1.8703
Tbc1d21	0.031693	1.8695
Hnrnph3	0.1214	1.8693
Aaed1	0.005639	1.8689
Car2	0.043298	1.8684
Wdr38	0.043298	1.8684
Fan1	0.085411	1.8684
Psmd13	0.25487	1.8684
Fam105a	0.037291	1.8677
Slc34a3	0.088287	1.8669
Trim39	0.1627	1.8664
CAGE.control.g7527	0.15785	1.8659
Tex261	0.10763	1.8647
Krtap7-1	0.024712	1.8632
Gm9513	0.028846	1.8629
Gdf10	0.045125	1.8623
Sema6d	0.055553	1.8622
Gm561	0.19292	1.8607
Tmem18	0.067041	1.8585
Mprip	0.13943	1.8575
Zbp1	0.033722	1.857
Olfr798	0.06937	1.8568
Fam26e	0.12568	1.8568
Slc9b1	0.099975	1.8567
Ccdc151	0.066743	1.8556
Cdk4	0.053576	1.855
Rad9a	0.11824	1.8546
Pole4	0.2056	1.8545
C1ql2	0.051501	1.8513
Cep350	0.1861	1.8503
Myf6	0.032012	1.8495
Lrfn2	0.025564	1.8481
Sema3a	0.11821	1.848
Tceb3	0.2393	1.8476
Olfr259	0.083298	1.8472
Adgrv1	0.0040927	1.8471
Olfr97	0.12012	1.8458
Tceal7	0.052892	1.8457
Pkd2l2	0.14329	1.8448
Hamp2	0.12827	1.8429
Wasl	0.12829	1.84
Mog	0.13265	1.8398
Rheb	0.10491	1.8396
Irf2bp2	0.20054	1.8378
Nktr	0.021996	1.835
Ube2g1	0.024648	1.8328
Zfp157	0.075424	1.8328
Ddhd2	0.14499	1.8326
Rhox2d	0.19576	1.8322
Hipk1	0.083808	1.8312
Dynlt1b	0.017718	1.8306
Clec1b	0.039631	1.8259
Mex3c	0.031707	1.8256
Krt73	0.052959	1.8255
Uri1	0.1123	1.8252
Mterf3	0.1113	1.8232
Olfr744	0.011636	1.8231
Pex14	0.04135	1.8194
Rhox4f	0.038628	1.8193
Gm10057	0.05464	1.8171
Cobll1	0.090213	1.8163
Isg20	0.036164	1.8118
Cap1	0.17659	1.8113
Atp5c1	0.059131	1.8112
Stard6	0.030908	1.8111
Olfr610	0.12524	1.8103
Tff2	0.085796	1.81
Tinf2	0.15573	1.8098
Actr3	0.13501	1.8088
Olfr796	0.061613	1.8072
Strap	0.19085	1.8058
Klhdc8a	0.022104	1.8053
Dennd2d	0.084199	1.8052
Hnrnpa3	0.050643	1.8046
0610010B08Rik	0.14742	1.8045
Sumo1	0.041316	1.8044
Rassf2	0.091437	1.8033
Sh3rf3	0.023053	1.802
Ttc33	0.15907	1.8006
Iqck	0.078849	1.8004
Fbxl13	0.19073	1.7975
CAGE.control.g35343	0.11436	1.7973
Fktn	0.18168	1.7966
Gsta2	0.059511	1.7954
Vmn2r29	0.11871	1.7953
Tfrc	0.092847	1.7949
Cdt1	0.12607	1.7945
Mybl2	0.21828	1.7938
Taf9b	0.042073	1.7937
Scgb3a1	0.010421	1.7904
Utp6	0.2011	1.7901
Tbrg4	0.045576	1.79
Eif4g3	0.14836	1.7883
Zc3h3	0.11585	1.7882
Mtor	0.062885	1.788
Lcn9	0.061815	1.7874
Cyp20a1	0.06329	1.7839
Dusp28	0.053779	1.7832
Odf2	0.1385	1.7818
Crct1	0.10736	1.7814
Olfr624	0.11287	1.7798
Spg7	0.010193	1.7797
Psmd12	0.18046	1.7795
Erbb2	0.094095	1.7794
Ago4	0.11352	1.7784
Syndig1	0.15119	1.7784
Itgae	0.083298	1.7781
Rmi1	0.15034	1.7776
Podnl1	0.069582	1.7774
CAGE.control.g12481	0.11641	1.7774
Tm4sf5	0.0049996	1.7771
Mettl14	0.13628	1.7768
Pik3cg	0.05947	1.7766
Clec11a	0.11017	1.7766
Trim56	0.015137	1.776
Cd320	0.036173	1.7745
Smu1	0.24049	1.773
Csf2	0.17228	1.7727
Xrcc2	0.27117	1.7727
Tars2	0.29172	1.7727
Egr2	0.016182	1.772
9330182O14Rik	0.089462	1.772
B3gnt4	0.088998	1.7718
C330007P06Rik	0.18115	1.7712
Vmn2r113	0.12171	1.7706
Sox13	0.14874	1.7706
Cela3a	0.15119	1.7706
Gimap8	0.22737	1.7706
Ntf5	0.25437	1.7706
Arl2	0.27237	1.7706
Mup8	0.27237	1.7706
Sumo2	0.27237	1.7706
Ccdc53	0.27237	1.7706
CAGE.control.g47093	0.27237	1.7706
U2af2	0.27237	1.7706
Fam58b	0.27237	1.7706
Zfyve28	0.28494	1.7706
Med28	0.29341	1.7706
Snf8	0.29341	1.7706
Gadd45b	0.29341	1.7706
Tceal3	0.094095	1.77
H3f3a	0.17984	1.7694
Trappc12	0.005854	1.7682
Obscn	0.1001	1.7677
CAGE.control.g30456	0.19749	1.7668
Gpr25	0.090327	1.7652
Wnt2	0.13993	1.7651
Crygf	0.06738	1.7627
Map3k11	0.072043	1.7619
Serpinb6a	0.06329	1.7597
Tmem129	0.032808	1.7561
Egln3	0.045131	1.7561
Rbm45	0.04644	1.7556
Yme1l1	0.24219	1.755
Vmn2r72	0.11879	1.7534
Prtg	0.032735	1.7521
Kat5	0.15307	1.7511
Prc1	0.35692	1.7492
Fam212a	0.17164	1.7479
Smox	0.080324	1.7478
Pank2	0.036673	1.7476
Zfp947	0.0023691	1.7464
Arl4d	0.042348	1.7453
Slc26a3	0.063684	1.7434
Anapc4	0.16752	1.7422
Cenpa	0.099657	1.7411
Fbxo47	0.17477	1.7409
Vwa1	0.027547	1.7407
Rad54b	0.090763	1.7399
Ppp1r2	0.040281	1.7392
Uchl5	0.11715	1.7392
Pip5k1a	0.032133	1.7388
Hrnr	0.099975	1.7384
Gm5741	0.0058348	1.7383
Synrg	0.098758	1.7381
Cmtr1	0.24219	1.738
B3galt2	0.021996	1.7374
Ptpn23	0.051531	1.7374
Gm4871	0.088308	1.7354
Kat2b	0.22313	1.7353
Vmn2r40	0.24219	1.7345
Acly	0.13165	1.7343
Dhx37	0.046471	1.7341
Txndc8	0.06448	1.7327
Lmx1b	0.16746	1.7321
Lrig3	0.094095	1.73
Smim23	0.012993	1.7297
Mocos	0.13756	1.7272
Sc5d	0.073114	1.7268
Nedd1	0.02474	1.7267
Dnajc8	0.063883	1.7246
Rab36	0.11859	1.7246
Olfr531	0.052007	1.7245
Lyl1	0.044006	1.7243
Espl1	0.17024	1.7243
Abhd13	0.082382	1.7239
Dedd	0.031942	1.7233
Ttc8	0.16218	1.723
Cer1	0.078849	1.722
Vmn1r176	0.11487	1.7207
Dhx15	0.15281	1.7206
Slc6a3	0.049906	1.7197
Cacul1	0.22087	1.7195
Ankrd66	0.25294	1.7174
Ttbk2	0.069881	1.7167
Sv2b	0.03769	1.7161
Teddm1b	0.059652	1.716
Mbd3l2	0.10595	1.7157
Mad1l1	0.17354	1.7154
Psmd8	0.11585	1.715
Ccpg1os	0.1536	1.7146
Cenpw	0.17674	1.713
Vps37c	0.16275	1.7124
Fbxo38	0.058547	1.7108
Podxl	0.0957	1.7105
Mfsd3	0.15504	1.7097
Olfr108	0.10446	1.7081
Minos1	0.073602	1.7073
Styx	0.16218	1.706
Rsph3a	0.010817	1.7056
Nxpe2	0.070286	1.7047
Dnttip2	0.018603	1.7044
Dcun1d3	0.10736	1.7043
Oscp1	0.08805	1.7032
Tnfrsf4	0.15762	1.7029
Ttc34	0.026424	1.7014
Fam78b	0.045936	1.7012
Cdc5l	0.30035	1.701
Tmem206	0.076334	1.7007
Mkl1	0.075876	1.7003
Lif	0.10775	1.6998
Mlx	0.19482	1.6994
Gpsm3	0.070135	1.6993
Cpxm2	0.2056	1.6989
Ptpn7	0.22827	1.6973
Olfr12	0.15086	1.6965
Cd160	0.024498	1.6957
Usp38	0.038052	1.6941
Psg16	0.050799	1.6941
Npnt	0.054468	1.6932
Tjap1	0.15504	1.6931
Stk33	0.064798	1.6918
Rabif	0.18237	1.6917
Cpne5	0.057671	1.6915
Ruvbl1	0.28817	1.69
Fam188b	0.056761	1.6897
Nim1k	0.0118	1.6894
Gpatch11	0.022832	1.6892
Wrn	0.060971	1.6884
C1ql3	0.16218	1.6876
Fxr1	0.16949	1.686
Fam65c	0.043036	1.6855
Nrbf2	0.092098	1.6844
Lepr	0.10086	1.684
St6galnac2	0.08641	1.6834
Hand2	0.042917	1.6824
Ppp2r5e	0.10203	1.6819
Gsdmc4	0.0086542	1.6817
Zfyve1	0.022646	1.6799
Jade2	0.1405	1.6795
Calm5	0.24575	1.6784
Phlda1	0.0096814	1.677
Phlda3	0.094095	1.6757
F7	0.034175	1.6753
Olfr205	0.02536	1.6739
Gm6034	0.020716	1.6707
Nusap1	0.26468	1.6705
Mtmr7	0.065479	1.6692
Krtap20-2	0.21413	1.6684
Pim1	0.13609	1.6677
CAGE.control.g29687	0.29012	1.6677
Hist1h2bm	0.32033	1.6677
Skint4	0.25202	1.667
2210016L21Rik	0.16735	1.6665
Olfr1257	0.060268	1.6663
Safb	0.0042006	1.6656
BC100451	0.062946	1.6656
Heatr3	0.12432	1.6656
Vmn2r46	0.17489	1.6656
Znhit2	0.29108	1.6656
Nxf1	0.29108	1.6656
Fbxl22	0.32184	1.6656
Haus2	0.14242	1.6647
2700060E02Rik	0.2119	1.6641
Vmn1r107	0.12346	1.6627
Lbr	0.1246	1.6621
Clec4n	0.11302	1.6612
Kif2a	0.14112	1.6589
Lrrc26	0.048663	1.6578
Ncmap	0.038451	1.6572
Pwp1	0.24442	1.6563
Lgals2	0.083282	1.6529
Htr1f	0.036325	1.6525
Usp47	0.16891	1.6524
Mapkap1	0.094868	1.6516
Disp2	0.14467	1.6504
Rasl11a	0.075652	1.6495
Neil3	0.10284	1.6495
Ikbke	0.094095	1.6489
Sfxn1	0.20105	1.6476
Higd2a	0.16946	1.6475
Olfr853	0.029219	1.6469
Avpr2	0.031774	1.6458
Spag6l	0.023273	1.6457
Mefv	0.042335	1.6452
Mettl8	0.091735	1.6451
Cdc7	0.089865	1.6449
Plekhg5	0.095587	1.6445
Hhipl2	0.041399	1.6443
Srpk1	0.029477	1.6432
Gm10696	0.12955	1.6415
Ino80	0.15026	1.6408
Defb11	0.15013	1.6403
Rgs9bp	0.001926	1.6402
Aqr	0.19055	1.6394
Abca8a	0.01141	1.6393
Fam60a	0.10961	1.638
Hist2h3c2	0.056679	1.637
Bcl2a1d	0.014774	1.6358
Morn1	0.049969	1.6353
Eif3a	0.084569	1.6353
Bend6	0.084611	1.6336
Dlg5	0.055324	1.6334
Gm6902	0.25202	1.6331
Mxd3	0.019345	1.6311
Lce1h	0.1001	1.6309
Gpx6	0.16685	1.6308
Olfr1306	0.12702	1.6304
Dgcr8	0.15745	1.6295
Itpk1	0.14841	1.629
Rad17	0.069237	1.6288
Erp44	0.11439	1.6283
Vmn1r91	0.012585	1.6276
Ddx31	0.10569	1.6274
Epha7	0.0095989	1.6273
Wdr33	0.248	1.6269
Myo1g	0.14836	1.6259
Rps6ka3	0.077917	1.6254
Il1rn	0.042317	1.6227
Nit1	0.077064	1.6221
Zfp524	0.084074	1.6219
Elovl1	0.16496	1.6209
Serpina1d	0.15993	1.6208
Dcpp1	0.029212	1.6206
Lrrc6	0.046969	1.6202
Ganc	0.049138	1.6179
Msx3	0.065134	1.6175
Zfp940	0.053317	1.6164
Elk4	0.057808	1.6145
Mnd1	0.17796	1.6136
Kdm2a	0.1079	1.6129
Slc35f6	0.066815	1.6128
Klhdc4	0.07165	1.6126
Ubb	0.057574	1.6101
Tal1	0.0051816	1.6097
Lmx1a	0.11017	1.6096
Pla2g10	0.035983	1.6093
Olfr132	0.099963	1.6091
Cst12	0.20257	1.6087
Musk	0.062885	1.6084
Spns3	0.16686	1.6077
Bnip1	0.20932	1.6068
Plxna2	0.15249	1.6062
Nol8	0.12568	1.6054
Defb33	0.030229	1.6042
Srsf10	0.22827	1.6038
Kcnk1	0.22827	1.6029
Polr1e	0.12371	1.6021
Fam179a	0.12382	1.6018
B3galt4	0.029671	1.6016
Gm15284	0.15561	1.6013
Vmn1r142	0.14593	1.6009
Olfr279	0.062475	1.6
Trmt10c	0.082783	1.6
Isyna1	0.1448	1.6
Shprh	0.10585	1.5992
Olfr808	0.10736	1.599
Lpar3	0.18237	1.5979
Srfbp1	0.16144	1.5957
Fzd1	0.042556	1.5951
Manea	0.14396	1.595
Ywhaq	0.07165	1.5949
Dctn4	0.17577	1.5945
4930452B06Rik	0.12886	1.5943
Fam50b	0.088287	1.5938
Zfp263	0.0090768	1.5934
Kcna10	0.060779	1.5912
CAGE.control.g47696	0.21884	1.591
Pcdhga10	0.07666	1.5905
Eif2ak3	0.090327	1.5891
Incenp	0.23475	1.5873
Plscr1	0.069535	1.5867
Gfpt1	0.052856	1.5844
Gm3488	0.17577	1.5844
Drd4	0.16209	1.5837
Cercam	0.17355	1.5834
Hp1bp3	0.16813	1.583
Zswim4	0.021499	1.5826
Chml	0.060349	1.5792
Trabd2b	0.13959	1.5785
Gtpbp8	0.25394	1.5785
Cdk2ap2	0.020881	1.5772
Ufc1	0.19875	1.5742
Klf15	0.027924	1.5734
Nifk	0.21117	1.5719
Il10ra	0.059728	1.5704
Ogdh	0.17735	1.5703
Ppef2	0.01919	1.57
Vmn2r9	0.049167	1.5696
Dnmt1	0.27963	1.5696
Trpc5	0.14112	1.569
Mtbp	0.25202	1.5677
Greb1	0.22195	1.567
Ifna16	0.1915	1.5669
Myef2	0.041265	1.5637
2310061I04Rik	0.25536	1.5633
Cenpj	0.24219	1.5632
Amd2	0.10614	1.563
CAGE.control.g55662	0.18312	1.562
Stx5a	0.13133	1.5601
Prkab1	0.20039	1.56
1700020N15Rik	0.032133	1.5598
Klhl32	0.15307	1.5597
Vmn2r38	0.16641	1.5596
Olfr1132	0.056037	1.5593
Coro7	0.06947	1.5578
Grid2ip	0.16641	1.5573
Fhdc1	0.32184	1.5573
Lta4h	0.037543	1.5566
Mrpl4	0.14396	1.5566
Prss36	0.17263	1.5566
Amtn	0.11358	1.5562
Mthfd2l	0.10423	1.5561
Cadm3	0.16932	1.5559
Paqr3	0.046429	1.5552
Gstp2	0.034817	1.5549
Csnk2a2	0.1517	1.5549
Gch1	0.075876	1.5545
Ier2	0.075876	1.5545
Fabp9	0.089746	1.5545
Cyp3a44	0.13827	1.5545
Atm	0.3118	1.5543
Slc22a6	0.15249	1.5533
Supt3	0.35393	1.5529
Ikzf3	0.076507	1.5525
Wdr31	0.2914	1.5525
Nup98	0.31254	1.5525
Ube2j2	0.31254	1.5525
Aasdhppt	0.31254	1.5525
Rpl8	0.31254	1.5525
Olfr385	0.3383	1.5525
D16Ertd472e	0.075252	1.5522
Cdkl5	0.12524	1.5514
Olfr768	0.14638	1.5512
Galnt15	0.11562	1.5508
Fgf13	0.15249	1.5493
Ift27	0.034976	1.5492
Tas2r122	0.15249	1.5492
Lhx5	0.13575	1.548
Pigh	0.18928	1.5477
Myl12b	0.089286	1.5452
Atp2c1	0.0092731	1.5441
Vps51	0.18377	1.5437
Gp2	0.22122	1.5432
Arfgef3	0.19198	1.5427
C130060K24Rik	0.12568	1.5418
Grm6	0.056133	1.5409
Eea1	0.11241	1.5407
Hint1	0.054029	1.5403
Smn1	0.21413	1.5391
Nkiras1	0.14112	1.5374
Kcnu1	0.08952	1.5368
Ssmem1	0.1277	1.5364
Gna14	0.090327	1.5358
Ube2d2a	0.11871	1.5357
Sf1	0.18472	1.5348
Gm773	0.28219	1.5334
Pcdha6	0.066718	1.5328
Fbxo42	0.12536	1.5317
Gins4	0.25202	1.5312
Kctd13	0.14274	1.5309
Dtnbp1	0.054285	1.5308
Lect1	0.096146	1.5305
Gemin6	0.33348	1.529
Dad1	0.28817	1.5285
Zfp287	0.10102	1.5279
Lamc3	0.27392	1.5278
Nufip2	0.18385	1.5273
Sec31b	0.19618	1.5266
AF067063	0.23636	1.5265
Parvb	0.26391	1.5249
Nfat5	0.23327	1.5246
Cyb5r2	0.090101	1.5233
Rbm39	0.33348	1.522
Mettl5	0.11879	1.5207
Prx	0.10309	1.5203
Nae1	0.23771	1.5201
Olfr1286	0.154	1.5196
Chchd1	0.25893	1.519
Mettl11b	0.12568	1.5186
Ehmt1	0.31181	1.5175
Cyc1	0.23529	1.5168
Olfr765	0.1424	1.5167
Ikbkg	0.15249	1.5166
Prrg3	0.17089	1.5164
Ptpn20	0.075252	1.5157
Olfr930	0.083298	1.5138
Vwde	0.097735	1.5126
Knop1	0.31715	1.512
Glis2	0.069759	1.5118
Vps16	0.34334	1.5115
Il17rc	0.099501	1.5096
Cisd1	0.14115	1.5093
Cdk7	0.014603	1.5084
Celf2	0.084155	1.5079
Coq3	0.18384	1.5079
Gm4944	0.04135	1.5078
Kcnq4	0.03399	1.5072
Cyp3a13	0.13959	1.5064
Fam83f	0.079848	1.5063
Olfr6	0.18309	1.5062
Olfr512	0.14346	1.505
Golga3	0.23771	1.5045
Uggt1	0.2056	1.5034
Park7	0.18176	1.5027
Akap10	0.054393	1.502
Myo1d	0.061394	1.5018
Gpr82	0.13959	1.5014
Rrp7a	0.21285	1.5013
Huwe1	0.31082	1.501
Ube3c	0.22087	1.4998
Mall	0.11857	1.4989
Slc10a1	0.10736	1.4983
Agtrap	0.15119	1.4979
Pigc	0.14836	1.4976
Itga11	0.15249	1.497
Inpp5f	0.25394	1.4963
Tma7	0.1175	1.4955
Slc38a5	0.030908	1.4944
Rasal2	0.037536	1.4941
Mis18a	0.1355	1.4928
Dot1l	0.14091	1.4911
Cntn6	0.070778	1.4892
Eps15	0.058662	1.4889
CAGE.control.g33391	0.20065	1.4878
Htra2	0.12568	1.4877
Rgma	0.078024	1.4873
Wee2	0.13575	1.4873
CAGE.control.g44221	0.17989	1.4856
Skint3	0.16641	1.4847
Mrpl12	0.18301	1.4839
CAGE.control.g2007	0.1831	1.4836
Pnkp	0.1601	1.4828
Clec16a	0.08805	1.4825
Vmn2r91	0.22516	1.4822
Prkce	0.035586	1.4816
Slc11a1	0.13514	1.4815
Hus1	0.10756	1.4805
Lmntd2	0.090327	1.4784
Ubr3	0.045258	1.4783
Olfr314	0.096146	1.4783
Mospd2	0.13216	1.4763
Sgcg	0.071377	1.475
Pth1r	0.10258	1.474
Ttc25	0.016258	1.4739
Gm8994	0.1343	1.4735
Atp2a3	0.12298	1.4724
Magel2	0.11562	1.4715
Zswim5	0.14836	1.4709
Tm7sf3	0.21117	1.4709
Crhr1	0.018133	1.4708
Gm13242	0.077702	1.4707
Pdcl3	0.053783	1.4703
Cyp2d12	0.13569	1.4702
Seh1l	0.26005	1.4702
CAGE.control.g44670	0.17068	1.47
Hdac8	0.01493	1.468
Sfrp4	0.15356	1.4678
Tada2a	0.19482	1.4677
Nxph4	0.22087	1.4677
Zfp759	0.22103	1.4676
CAGE.control.g48856	0.10127	1.4668
Cpa4	0.092123	1.4663
Zfp518a	0.25787	1.466
Rasl2-9	0.2056	1.4656
Malt1	0.28972	1.4655
N6amt1	0.19508	1.4652
Retnlg	0.054872	1.465
Wdr83	0.15518	1.4647
Olfr390	0.15404	1.4645
CAGE.control.g32398	0.15784	1.4644
Ndufb6	0.1696	1.464
Cep57l1	0.1019	1.4639
CAGE.control.g71904	0.1605	1.4629
4930578C19Rik	0.081185	1.4627
Klhdc10	0.12842	1.4624
Actr5	0.24091	1.4621
Smarcc2	0.10636	1.4606
Mpv17	0.092548	1.4601
Mesdc2	0.11671	1.4592
Arl6ip6	0.23609	1.4591
Uvrag	0.068863	1.459
Rab3il1	0.117	1.4576
Vmn1r178	0.067004	1.4574
Kin	0.15207	1.4572
Hist1h1t	0.18341	1.4571
Setd8	0.0087399	1.4564
Lrit3	0.062048	1.4563
Gm4794	0.019853	1.456
Tpcn1	0.10785	1.4547
Calhm1	0.012409	1.4546
Grp	0.11017	1.4545
Vmn1r59	0.14836	1.4538
Pdk4	0.17234	1.4526
Polq	0.14035	1.4523
Mrps10	0.30789	1.4518
2810408M09Rik	0.12899	1.4517
Aspscr1	0.16641	1.4486
Tcirg1	0.019442	1.4485
Akap9	0.14926	1.4482
Dbr1	0.26468	1.4475
Gca	0.028088	1.446
Qprt	0.20701	1.4458
Rab7	0.35943	1.4451
Olfr1324	0.16567	1.4449
Tspan33	0.059654	1.4446
Ndufa2	0.25394	1.4443
Gm7861	0.02813	1.4434
Guca2b	0.11879	1.4434
Rsu1	0.16218	1.4434
2210018M11Rik	0.25394	1.4425
Ctdsp1	0.089911	1.4421
Spint1	0.09801	1.4418
CAGE.control.g7693	0.12886	1.4417
Nom1	0.067069	1.441
Mcat	0.24091	1.4402
Cct4	0.14396	1.4397
Izumo2	0.10972	1.4389
Ddx1	0.16218	1.4384
Sox30	0.16218	1.4379
Tyrp1	0.077197	1.4374
Gm4070	0.24219	1.4374
Sox8	0.06426	1.4371
Fscb	0.1088	1.4361
BC035044	0.07433	1.4356
[truncated: 18,176 more rows]
