# Supplementary material for: NINJ1 mediates inflammatory cell death, PANoptosis, and lethality during infection conditions and heat stress
Source: Nat Commun. 2024 Feb 26;15:1739. doi: 10.1038/s41467-024-45466-x (PMC10897308; doi:10.1038/s41467-024-45466-x)
Supplement: Supplementary file 5 — Supplementary Data 2 [file 41467_2024_45466_MOESM5_ESM.xlsx]

## Sheet: Sheet1
Supplementary Data file 2. Exact P values
									p value	Summary
Figure 1B			HS (0 min) vs HS (30 min)						<0.0001	****
									p value	Summary
Figure 1D			C. rodentium vs C. rodentium+HS						<0.0001	****
			E. coli vs E. coli+HS						<0.0001	****
									p value	Summary
Figure 1F			LPS+HS (0 min) vs LPS+HS (30 min)						<0.0001	****
									p value	Summary
Figure 1H			WT vs Nlrp3-/-						0.1428	ns
			WT vs Aim2-/-						>0.9999	ns
			WT vs Nlrp1b-/-						>0.9999	ns
			WT vs Nlrc4-/-						0.6942	ns
			WT vs Mefv-/-						>0.9999	ns
			WT vs Pycard-/-						0.0774	ns
									p value	Summary
Figure 1I			WT vs Nlrc1-/-						>0.9999	ns
			WT vs Nlrc2-/-						>0.9999	ns
			WT vs Nlrc3-/-						>0.9999	ns
			WT vs Nlrc5-/-						>0.9999	ns
			WT vs Nlrp6-/-						0.8836	ns
			WT vs Nlrp12-/-						>0.9999	ns
									p value	Summary
Figure 1J			WT vs Zbp1-/-						>0.9999	ns
			WT vs Zbp1 ΔZa2-/-						0.4707	ns
									p value	Summary
Figure 1K			WT vs Zbp1-/-						0.8998	ns
			WT vs Zbp1 ΔZa2-/-						>0.9999	ns
									p value	Summary
Figure 1L			Si-Con vs Si-Zbp1						>0.9999	ns
			Si-Con vs Zbp1-/-						>0.9999	ns
									p value	Summary
Figure 2D			WT vs TKO						<0.0001	****
			WT vs QKO						<0.0001	****
			TKO vs QKO						0.0075	**
									p value	Summary
Figure 3B			WT vs Casp7-/-						<0.0001	****
									p value	Summary
Figure 3C			WT vs Casp7-/-						0.0006	***
			WT vs Casp7-/-Ripk3-/-						<0.0001	****
			WT vs Casp8-/-Ripk3-/-						<0.0001	****
									p value	Summary
Figure 3D			WT vs Gsdmd-/-						>0.9999	ns
			WT vs Gsdme-/-						>0.9999	ns
			WT vs Mlkl-/-						>0.9999	ns
			WT vs Gsdmd-/-Gsdme-/-						0.9076	ns
			WT vs Gsdmd-/-Mlkl-/-						>0.9999	ns
			WT vs Gsdmd-/-Gsdme-/-Mlkl-/-						>0.9999	ns
									p value	Summary
Figure 3F			WT vs Mlkl-/-						0.7737	ns
									p value	Summary
Figure 4C			MCF7						0.0066	**
			MDA231						0.0493	*
			MDA468						0.0086	**
									p value	Summary
Figure 4E			WT vs Ninj1-/- (LPS + HS)						<0.0001	****
			WT vs WT+Gly (LPS + HS)						<0.0001	****
									p value	Summary
Figure 4G			WT vs Ninj1-/- (HS)						<0.0001	****
			WT vs WT+Gly (HS)						<0.0001	****
									p value	Summary
Figure 4I			LPS+HS						0.0005	***
			HS						0.0009	***
									p value	Summary
Figure 4J			WT vs WT+Gly						<0.0001	****
			Gsdmd-/-Gsdme-/-Mlkl-/- vs Gsdmd-/-Gsdme-/-Mlkl-/- +Gly						<0.0001	****
									p value	Summary
Figure 5A			WT						<0.0001	****
			Casp7-/-						0.001	**
			Casp8-/-Ripk3-/-						0.3096	ns
			QKO						0.0887	ns
									p value	Summary
Figure 6A			PBS vs PBS+HS						0.0497	*
			PBS+HS vs LPS+HS						0.0008	***
			LPS vs LPS+HS						<0.0001	****
									p value	Summary
Figure 6B			WT vs Ninj1-/-						0.00262	*
			WT vs Casp8-/-Ripk3-/-						0.0075	**
			WT vs Casp1-/-Casp8-/-Ripk3-/-						0.0009	***
			WT vs Casp1-/-Casp11-/-Casp8-/-Ripk3-/-						0.0009	***
									p value	Summary
Figure 6C			Mock vs WT						<0.0001	****
			WT vs TKO						<0.0001	****
			WT vs QKO						<0.0001	****
									p value	Summary
Figure 6D			Mock vs WT						<0.0001	****
			WT vs TKO						<0.0001	****
			WT vs QKO						<0.0001	****
									p value	Summary
Figure 6E			Mock vs WT						<0.0001	****
			WT vs TKO						<0.0001	****
			WT vs QKO						<0.0001	****
									p value	Summary
Figure 6F			Mock vs WT						<0.0001	****
			WT vs TKO						<0.0001	****
			WT vs QKO						<0.0001	****
									p value	Summary
Supplementary Figure 1A			HS (1 h) vs LPS+HS (1 h)						<0.0001	****
									p value	Summary
Supplementary Figure 1B			HS (1 h) vs LPS+HS (1 h)						<0.0001	****
									p value	Summary
Supplementary Figure 1C			HS (1 h) vs LPS+HS (1 h)						<0.0001	****
									p value	Summary
Supplementary Figure 1D			HS (1 h) vs LPS+HS (1 h)						<0.0001	****
									p value	Summary
Supplementary Figure 1E			HS (2 h) vs LPS+HS (2 h)						0.0002	***
									p value	Summary
Supplementary Figure 2A			Media vs Poly(I:C)						<0.0001	****
			Media vs LPS						<0.0001	****
									p value	Summary
Supplementary Figure 2C			WT vs Trif-/-						<0.0001	****
			WT vs Trif-/-Myd88-/-						<0.0001	****
									p value	Summary
Supplementary Figure 2E			WT vs Trif-/-						>0.9999	ns
			WT vs Myd88-/-						>0.9999	ns
			WT vs Trif-/-Myd88-/-						>0.9999	ns
									p value	Summary
Supplementary Figure 4D			WT vs Zbp1 TDK						0.5601	ns
									p value	Summary
Supplementary Figure 4F			WT vs Zbp1 TDK						0.114	ns
									p value	Summary
Supplementary Figure 4H			WT vs Zbp1-/-						>0.9999	ns
			WT vs Zbp1-/- + MCC950						>0.9999	ns
			WT vs Zbp1-/-Mefv-/-						>0.9999	ns
			WT vs Zbp1-/-Mefv-/- + MCC950						>0.9999	ns
									p value	Summary
Supplementary Figure 6A			WT vs Nec-1 + zVAD						<0.0001	****
									p value	Summary
Supplementary Figure 6D			WT vs Fadd-/-Ripk3-/-						<0.0001	****
			WT vs Casp8-/-Ripk3-/-						<0.0001	****
			Casp8-/-Ripk3-/- vs TKO						0.0074	**
			TKO vs QKO						0.003	**
									p value	Summary
Supplementary Figure 6E			WT vs WT+MCC950						>0.9999	ns
			Casp8-/-Ripk3-/- vs Casp8-/-Ripk3-/- + MCC950						0.0081	**
									p value	Summary
Supplementary Figure 7A			si-Con vs si-Gsdmc1						>0.9999	ns
			si-Con vs si-Gsdmc2						>0.9999	ns
			si-Con vs si-Gsdmc3						>0.9999	ns
			si-Con vs si-Gsdmc4						>0.9999	ns
									p value	Summary
Supplementary Figure 7C			WT (si-Con vs si-Gsdmc1-4)						0.7472	ns
			Gsdmd-/-Gsdme-/-Mlkl-/- (si-Con vs si-Gsdmc1-4)						0.4607	ns
									p value	Summary
Supplementary Figure 9A			Mock vs WT						<0.0001	****
			WT vs TKO						0.0004	***
			WT vs QKO						<0.0001	****
									p value	Summary
Supplementary Figure 9B			Mock vs WT						<0.0001	****
			WT vs TKO						<0.0001	****
			WT vs QKO						<0.0001	****
