# Supplementary material for: NINJ1 mediates inflammatory cell death, PANoptosis, and lethality during infection conditions and heat stress
Source: Nat Commun. 2024 Feb 26;15:1739. doi: 10.1038/s41467-024-45466-x (PMC10897308; doi:10.1038/s41467-024-45466-x)
Supplement: Supplementary file 7 — Source Data [file 41467_2024_45466_MOESM7_ESM.zip]

Archive with 27 entries (26 files):
- Final Source Data Files/
- Final Source Data Files/Uncropped WB.pdf
- __MACOSX/Final Source Data Files/._Uncropped WB.pdf
- Final Source Data Files/Figure 2 Source Data.xlsx
- __MACOSX/Final Source Data Files/._Figure 2 Source Data.xlsx
- Final Source Data Files/Figure S1 Source Data.xlsx
- __MACOSX/Final Source Data Files/._Figure S1 Source Data.xlsx
- Final Source Data Files/Figure S4 Source Data.xlsx
- __MACOSX/Final Source Data Files/._Figure S4 Source Data.xlsx
- Final Source Data Files/Figure S9 Source Data.xlsx
- __MACOSX/Final Source Data Files/._Figure S9 Source Data.xlsx
- Final Source Data Files/Figure S6 Source Data.xlsx
- __MACOSX/Final Source Data Files/._Figure S6 Source Data.xlsx
- Final Source Data Files/Figure 6 Source Data.xlsx
- __MACOSX/Final Source Data Files/._Figure 6 Source Data.xlsx
- Final Source Data Files/Figure 5 Source Data.xlsx
- __MACOSX/Final Source Data Files/._Figure 5 Source Data.xlsx
- Final Source Data Files/Figure S2 Source Data.xlsx
- __MACOSX/Final Source Data Files/._Figure S2 Source Data.xlsx
- Final Source Data Files/Figure 1 Source Data.xlsx
- __MACOSX/Final Source Data Files/._Figure 1 Source Data.xlsx
- Final Source Data Files/Figure 3 Source Data.xlsx
- __MACOSX/Final Source Data Files/._Figure 3 Source Data.xlsx
- Final Source Data Files/Figure 4 Source Data.xlsx
- __MACOSX/Final Source Data Files/._Figure 4 Source Data.xlsx
- Final Source Data Files/Figure S7 Source Data.xlsx
- __MACOSX/Final Source Data Files/._Figure S7 Source Data.xlsx
