# Supplementary material for: NINJ1 mediates inflammatory cell death, PANoptosis, and lethality during infection conditions and heat stress
Source: Nat Commun. 2024 Feb 26;15:1739. doi: 10.1038/s41467-024-45466-x (PMC10897308; doi:10.1038/s41467-024-45466-x)
Supplement: Supplementary file 7 — Source Data [file 41467_2024_45466_MOESM7_ESM.zip › Final Source Data Files/Figure 2 Source Data.xlsx]

## Sheet: Panel D
Cell death (%)
Time (hpt)	WT LPS+HS					Mean	SEM		Time (hpt)	TKO LPS+HS					Mean	SEM		Time (hpt)	QKO LPS+HS					Mean	SEM
1	0.615	0.356	0.521	0.452		0.486	0.0547129		1	0.231	0.64	0.513	0.41		0.4485	0.08642		1	0.434	0.27	0.38	0.221		0.32625	0.0489394
2	0.525	0.39	0.282	0.61		0.45175	0.072478		2	0.15	0.743	0.5	0.613		0.5015	0.127249		2	0.18	0.32	0.454	0.11		0.266	0.0763719
3	0.65	0.45	0.34	0.782		0.5555	0.0990804		3	0.67	0.4	0.78	0.52		0.5925	0.0834041		3	0.42	0.263	0.353	0.19		0.3065	0.0504224
4	1.023	0.49	0.924	0.62		0.76425	0.12533		4	0.52	0.78	0.43	0.677		0.60175	0.0783245		4	0.33	0.68	0.44	0.574		0.506	0.0765027
5	1.453	1.12	0.782	1.543		1.2245	0.173297		5	1.12	0.643	0.52	0.896		0.79475	0.133714		5	0.38	0.74	0.622	0.49		0.558	0.0782773
6	1.992	1.375	1.222	1.811		1.6	0.180669		6	0.53	0.95	0.765	0.42		0.66625	0.118838		6	1.074	0.723	0.54	0.98		0.82925	0.121649
7	2.7	2.05	2.422	2.88		2.513	0.18081		7	0.624	0.85	1.19	1.03		0.9235	0.12161		7	1.25	1.023	0.7	1.483		1.114	0.166917
8	4.564	3.212	4.92	4.1		4.199	0.36935		8	1.45	0.784	1.22	1.043		1.12425	0.140728		8	1.52	1.01	1.323	1.77		1.40575	0.160519
9	5.73	6.98	6.29	7.157		6.53925	0.328239		9	1.68	1.19	1.3	1.826		1.499	0.15132		9	1.01	1.29	0.89	1.49		1.17	0.135647
10	12.45	10.788	9.96	11.84		11.2595	0.552666		10	2.47	1.782	2.09	2.36		2.1755	0.153548		10	1.224	1.653	1.112	1.792		1.44525	0.164165
11	19.36	14.82	17.472	14.946		16.6495	1.09058		11	3.576	3.12	3.42	2.93		3.2615	0.145473		11	2.38	1.622	2.17	1.293		1.86625	0.249078
12	21.156	27.12	20.847	26.479		23.9005	1.68003		12	4.23	5.35	4.925	3.893		4.5995	0.329757		12	2.044	2.67	1.933	2.43		2.26925	0.170842
13	29.46	35.125	29.085	28.926		30.649	1.49619		13	7.09	6.12	6.95	5.927		6.52175	0.291753		13	3.15	2.42	2.983	2.674		2.80675	0.162297
14	36.21	44.28	38.676	35.925		38.7728	1.93685		14	10.45	7.623	9.283	7.91		8.8165	0.653971		14	3.634	2.132	2.78	2.453		2.74975	0.32307
15	43.125	50.754	42.98	43.34		45.0497	1.90285		15	9.483	11.93	10.14	12.266		10.9548	0.677025		15	2.483	3.984	3.143	2.274		2.971	0.385109
16	52.85	59.373	50.926	46.144		52.3233	2.74031		16	13.86	12.475	11.424	14.73		13.1223	0.732127		16	3.893	2.46	3.123	4.211		3.42175	0.393616

## Sheet: Panel I
	% of ASC+ specks
	ASC+	ASC+RIPK3+	ASC+CASP8+	ASC+RIPK3+CASP8+
	66.6667	0	0	33.3333
	50	0	0	50
	50	0	0	50
	50	25	0	25
	50	25	0	25
	66.6667	0	0	33.3333
	66.6667	0	0	33.3333
	50	0	0	50
	50	0	0	50
Mean	55.5556	5.55556	0	38.8889
SEM	2.77778	3.67465	0	3.67465
