# Supplementary material for: NINJ1 mediates inflammatory cell death, PANoptosis, and lethality during infection conditions and heat stress
Source: Nat Commun. 2024 Feb 26;15:1739. doi: 10.1038/s41467-024-45466-x (PMC10897308; doi:10.1038/s41467-024-45466-x)
Supplement: Supplementary file 7 — Source Data [file 41467_2024_45466_MOESM7_ESM.zip › Final Source Data Files/Figure S1 Source Data.xlsx]

## Sheet: Panel A
Cell death (%)
Time (hpt)	HS (1 h)					Mean	SEM		Time (hpt)	LPS+HS (1 h)					Mean	SEM
0.5	0	0	0	0		0	0		0.5	0	0	0	0		0	0
1	0.10538	0.07294	0.13641	0.09479		0.10238	0.0132015		1	7.213	7.721	5.187	9.511		7.408	0.889356
1.5	0.09307	0.24924	0.04231	0.17548		0.140025	0.0455869		1.5	10.0943	8.4	9.3	11.3		9.77358	0.615347
2	0.28246	0.30328	0.15223	0.09149		0.207365	0.0510766		2	16.059	12.56	17.67	18.2		16.1223	1.27169
2.5	0.22824	0.242343	0.221233	0.232212		0.231007	0.0044078		2.5	21.589	25.456	22.541	19.142		22.182	1.30516
3	0.42453	0.393343	0.45223	0.332422		0.400631	0.0257216		3	26.928	30.54	23.34	26.52		26.832	1.47337
3.5	0.718	0.814	0.694	0.723		0.73725	0.0263546		3.5	35.675	36.78	30.67	30.212		33.3342	1.68817
4	1.109	0.882	0.934	1.42		1.08625	0.121383		4	41.435	43.784	34.863	38.996		39.7695	1.9053
4.5	1.2035	1.153	1.223	2.3232		1.47568	0.282893		4.5	45.743	44.235	51.421	40.654		45.5132	2.2398
5	1.823	1.165	1.934	2.553		1.86875	0.284285		5	52.388	59.544	43.87	54.142		52.486	3.25068

## Sheet: Panel B
Cell death (%)
Time (hpt)	HS (1 h)					Mean	SEM		Time (hpt)	LPS+HS (1 h)					Mean	SEM
1	0.942	0.521	0.487	1.382		0.833	0.210226		1	1.782	1.482	1.578	1.211		1.51325	0.118586
2	2.232	1.563	1.132	0.661		1.397	0.333754		2	9.275	11.452	8.321	9.337		9.59625	0.660838
3	3.3978	3.892	1.983	4.4321		3.42623	0.525392		3	40.564	35.792	44.943	49.886		42.7963	3.01269
4	5.335	7.822	7.661	5.876		6.6735	0.627282		4	52.576	64.84	56.86	69.131		60.8518	3.75138
5	6.91521	9.742	5.862	9.821		8.08505	1.00289		5	57.232	67.88	50.628	68.376		61.029	4.31579

## Sheet: Panel C
	Cell death (%)
Time (hpt)	HS (1 h)					Mean	SEM		Time (hpt)	LPS+HS (1 h)					Mean	SEM
1	0.0652	0.0478	0.0521	0.095		0.065025	0.0106548		1	7.625	8.943	6.321	7.721		7.6525	0.535703
2	0.146775	0.1672	0.187	0.122		0.155744	0.0139262		2	7.765	8.453	6.786	7.432		7.609	0.347051
3	0.1122	0.211	0.133	0.1421		0.149575	0.0214097		3	7.323	6.831	8.212	8.211		7.64425	0.342554
4	0.132	0.143	0.1621	0.112		0.137275	0.010471		4	7.443	6.032	8.021	7.987		7.37075	0.46548
5	0.179	0.198	0.132	0.1721		0.170275	0.0138838		5	11.02	10.54	10.045	7.9		9.87625	0.68816
6	0.262	0.241	0.221	0.283		0.25175	0.0133627		6	17.233	19.832	19.432	15.112		17.9022	1.09154
7	0.396	0.432	0.462	0.321		0.40275	0.0304066		7	22.378	24.76	19.321	22.43		22.2223	1.11523
8	0.426	0.353	0.476	0.446		0.42525	0.0261832		8	25.654	30.43	20.732	25.332		25.537	1.98085
9	0.669	0.789	0.571	0.672		0.67525	0.0445877		9	30.554	28.654	25.622	23.776		27.1515	1.51569
10	0.814	0.782	0.882	0.802		0.82	0.0216949		10	27.6	32.54	24.321	26.998		27.8648	1.71361
11	1.142	1.54	0.873	1.231		1.1965	0.137479		11	28.77	24.021	29.82	32.53		28.7852	1.77464
12	1.109	1.442	0.932	1.321		1.201	0.113029		12	32.429	25.883	30.12	26.7		28.783	1.52287
13	1.27	1.992	0.932	1.321		1.37875	0.22189		13	26.883	32.611	26.211	30.921		29.1565	1.55166
14	1.487	1.992	0.892	1.421		1.448	0.224967		14	26.96	33.41	25.92	31.77		29.515	1.81907
15	1.584	1.982	2.12	1.264		1.7375	0.194476		15	26.696	33.45	28.776	34.332		30.8135	1.83567
16	1.778	2.324	1.441	1.765		1.827	0.183087		16	35.066	34.811	27.432	28.22		31.3823	2.06015

## Sheet: Panel D
Cell death (%)
Time (hpt)	HS (1 h)					Mean	SEM		Time (hpt)	LPS+HS (1 h)					Mean	SEM
1	0.346594	0.364	0.3921	0.298		0.350174	0.0197566		1	0.652594	0.789	0.556	0.6932		0.672699	0.0482779
2	0.468906	0.542	0.3452	0.4521		0.452051	0.040612		2	4.81434	5.88	3.743	4.643		4.77009	0.438266
3	1.04016	1.211	0.923	1.055		1.05729	0.0591322		3	15.7899	18.63	15.75	13.522		15.923	1.04643
4	3.24341	4.362	2.9882	2.876		3.3674	0.340327		4	39.679	42.875	36.776	39.523		39.7133	1.24705
5	10.6088	9.421	6.162	7.821		8.50321	0.967071		5	68.037	69.772	60.332	62.654		65.1987	2.21982

## Sheet: Panel E
Cell death (%)
Time (hpt)	HS (2 h)					Mean	SEM		Time (hpt)	LPS+HS (2 h)					Mean	SEM
1	0.815967	0.675	0.843	0.721		0.763742	0.0394877		1	1.14239	1.231	1.2321	1.0432		1.16217	0.0448821
2	1.37088	1.354	1.121	1.321		1.29172	0.057841		2	1.82241	1.808	1.721	1.832		1.79585	0.0254334
3	3.4871	2.985	3.679	3.342		3.37328	0.146674		3	4.51528	4.192	4.921	4.542		4.54257	0.149123
4	6.02768	6.335	5.912	5.827		6.02542	0.111085		4	7.89907	8.102	7.403	7.892		7.82402	0.148544
5	8.81302	8.83	7.922	8.998		8.64075	0.243194		5	11.5766	11.012	12.031	11.53		11.5374	0.208422
6	11.2665	11.092	11.903	10.892		11.2884	0.218693		6	16.0702	16.942	15.921	16.312		16.3113	0.225137
7	13.4317	14.022	12.809	13.441		13.4259	0.247683		7	20.727	20.021	21.674	20.807		20.8072	0.33861
8	15.5371	15.89	15.933	14.99		15.5875	0.218026		8	25.3566	24.81	26.412	25.544		25.5306	0.33249
9	17.5717	17.91	16.092	17.703		17.3192	0.414942		9	29.5509	30.432	27.903	29.29		29.294	0.524083
10	19.7097	19.892	18.441	19.772		19.4537	0.339669		10	33.2176	32.424	34.921	33.032		33.3987	0.535
11	21.4723	22.431	20.991	20.912		21.4516	0.349162		11	36.3348	35.551	37.441	36.86		36.5467	0.40148
12	23.0064	23.032	24.661	23.011		23.4276	0.411169		12	39.18	38.012	39.168	40.775		39.2838	0.567548
13	24.5569	23.133	24.77	25.33		24.4475	0.467501		13	41.6499	40.884	43.421	41.984		41.9847	0.531241
14	25.9441	27.881	24.321	24.32		25.6165	0.846292		14	43.9075	43.012	42.71	44.322		43.4879	0.376766
15	27.6686	25.32	26.982	28.509		27.1199	0.676348		15	46.0238	48.023	45.21	50.92		47.5442	1.271
16	28.8655	26.932	30.301	29.992		29.0226	0.762088		16	46.6177	48.882	42.533	52.5		47.6332	2.08743
