# Supplementary material for: NINJ1 mediates inflammatory cell death, PANoptosis, and lethality during infection conditions and heat stress
Source: Nat Commun. 2024 Feb 26;15:1739. doi: 10.1038/s41467-024-45466-x (PMC10897308; doi:10.1038/s41467-024-45466-x)
Supplement: Supplementary file 7 — Source Data [file 41467_2024_45466_MOESM7_ESM.zip › Final Source Data Files/Figure S4 Source Data.xlsx]

## Sheet: Panel D
Cell death (%)
Time (hpt)	WT HS				Mean	SEM		Time (hpt)	Zbp1TDK HS				Mean	SEM
1	0.6762	0.5944	0.9002	0.6856	0.7141	0.0653261		1	0.3804	0.2568	0.5572	0.3186	0.37825	0.0647662
2	0.6898	1.0026	0.8422	0.7085	0.810775	0.0723875		2	0.4624	0.6037	0.3852	0.3011	0.4381	0.0642789
3	1.6155	1.7446	0.8784	1.6489	1.47185	0.199699		3	0.5796	0.7362	0.8155	0.7842	0.728875	0.0523621
4	2.1169	2.7125	3.0781	3.2082	2.77893	0.244348		4	1.0342	1.1522	1.0281	0.7922	1.00168	0.0754397
5	4.4634	3.7213	3.0073	3.3191	3.62778	0.314548		5	3.7904	4.2391	3.8169	3.2674	3.77845	0.198954
6	6.0415	5.5632	7.5017	5.8702	6.24415	0.4307		6	11.0051	8.9724	7.1004	10.0622	9.28503	0.838301
7	11.0767	10.6504	10.6506	12.6333	11.2528	0.47102		7	18.4535	13.2399	12.7881	15.6063	15.0219	1.30009
8	15.6966	12.4247	16.9265	14.9592	15.0017	0.950021		8	28.5473	17.5183	19.3463	16.8603	20.568	2.71123
9	22.5099	24.4925	20.4309	22.4295	22.4657	0.829236		9	32.6581	25.6126	19.1772	24.2746	25.4306	2.77956
10	30.4951	25.6522	29.7419	29.0084	28.7244	1.06809		10	30.2529	42.1236	35.8165	34.2701	35.6158	2.46582
11	32.5233	36.2222	37.4935	38.5865	36.2064	1.31931		11	40.8474	38.9969	47.9145	36.3959	41.0387	2.46708
12	42.3067	37.4126	45.8982	42.9733	42.1477	1.76055		12	40.8733	46.9637	58.4643	45.1329	47.8586	3.75839
13	42.1268	43.7208	48.2851	46.7461	45.2197	1.40057		13	63.0443	40.4443	49.5887	48.7564	50.4584	4.67565
14	55.8657	52.9674	51.1287	45.8568	51.4547	2.10531		14	62.0222	55.1167	43.4254	56.1174	54.1704	3.89222
15	50.0912	52.8422	58.7041	61.3604	55.7495	2.59295		15	46.7754	65.2943	57.5516	55.5005	56.2805	3.80591
16	50.1452	62.3142	59.1146	62.3607	58.4837	2.88144		16	69.6323	56.5369	58.2332	59.6894	61.023	2.94118

## Sheet: Panel F
Cell death (%)
Time (hpt)	WT LPS+HS				Mean	SEM		Time (hpt)	Zbp1TDK LPS+HS				Mean	SEM
1	1.7991	0.7481	0.8902	1.2263	1.16593	0.233659		1	1.5519	0.7414	1.1962	1.0904	1.14497	0.166849
2	3.0918	2.8621	2.0056	3.2323	2.79795	0.274915		2	0.7132	1.7797	0.6843	0.9459	1.03077	0.256416
3	3.3825	2.3422	3.6283	2.1603	2.87832	0.367383		3	2.8718	2.1964	2.2647	2.0993	2.35805	0.174579
4	6.1841	5.5076	6.2576	4.8137	5.69075	0.337574		4	5.0706	4.8457	3.4511	4.1774	4.3862	0.364869
5	7.8443	6.4425	7.2067	6.4893	6.9957	0.332555		5	7.2422	8.0585	6.1346	6.5128	6.98703	0.424724
6	9.8286	10.1327	12.0626	11.0586	10.7706	0.503859		6	9.2802	9.2158	10.2182	9.4532	9.54185	0.230954
7	17.4423	13.2547	13.9452	11.4958	14.0345	1.24747		7	13.4168	12.3598	13.6206	11.7929	12.7975	0.434149
8	24.5085	20.4539	16.8912	21.2086	20.7656	1.56295		8	16.9933	17.5427	16.6607	17.1467	17.0859	0.182969
9	26.6192	20.4671	22.9571	22.7249	23.1921	1.27293		9	23.3164	21.9397	22.6472	23.8533	22.9392	0.41454
10	30.7233	29.0418	23.6122	28.3525	27.9324	1.52372		10	27.9178	28.6675	26.3832	29.3824	28.0877	0.642041
11	33.4622	30.4085	26.3779	31.1095	30.3395	1.47318		11	31.4628	30.5746	34.1615	33.8821	32.5203	0.88751
12	28.8265	33.1482	32.7748	38.0069	33.1891	1.88009		12	36.5405	41.6797	30.5986	37.0136	36.4581	2.27146
13	30.9223	38.3144	42.5851	37.9989	37.4552	2.41572		13	36.2752	41.4112	41.8601	50.3881	42.4836	2.92353
14	43.5864	43.0103	47.6665	36.5706	42.7084	2.29342		14	43.0385	47.2633	47.4552	50.2296	46.9967	1.48325
15	40.1286	45.5891	52.1209	45.8375	45.919	2.45132		15	51.5167	44.0262	51.3934	58.6358	51.393	2.98249
16	51.7823	59.4608	42.3729	50.9291	51.1363	3.4947		16	56.5201	57.4982	60.7505	56.6392	57.852	0.990426

## Sheet: Panel H
Cell death (%)
Time (hpt)	WT LPS+HS				Mean	SEM		Time (hpt)	Zbp1-/- LPS+HS				Mean	SEM		Time (hpt)	Zbp1-/-+MCC950 LPS+HS				Mean	SEM		Time (hpt)	Zbp1-/-Mefv-/- LPS+HS				Mean	SEM		Time (hpt)	Zbp1-/-Mefv-/-+MCC950 LPS+HS				Mean	SEM
1	0.3214	0.4114	0.2366	0.2928	0.31555	0.036483		1	0.4774	0.4093	0.3156	0.4174	0.404925	0.0334245		1	0.3422	0.3301	0.4878	0.2776	0.359425	0.0450297		1	0.2794	0.5603	0.7553	0.7271	0.580525	0.109208		1	0.3956	0.3051	0.5268	0.3675	0.39875	0.0466848
2	0.3873	0.2997	0.2633	0.4587	0.35225	0.0440016		2	0.6822	0.2005	0.6648	0.1745	0.4305	0.140441		2	0.6502	0.4146	0.5869	0.5382	0.547475	0.0498736		2	1.4088	1.5753	1.0013	1.2177	1.30078	0.1237		2	0.4055	0.2939	0.9535	0.1702	0.455775	0.172727
3	1.2124	0.9005	1.2507	1.0418	1.10135	0.0808932		3	2.0931	1.9646	1.7501	1.9509	1.93968	0.0708432		3	1.5936	1.7568	1.1323	1.4895	1.49305	0.132233		3	1.4081	4.1692	2.6767	2.4068	2.6652	0.570761		3	1.0802	1.1721	0.6759	1.6064	1.13365	0.190911
4	2.3724	1.5823	2.1153	1.8417	1.97792	0.170675		4	3.0285	4.2221	3.6034	3.5254	3.59485	0.244794		4	3.5801	2.6336	3.3812	3.5647	3.2899	0.223382		4	5.4624	3.5215	2.7172	4.3039	4.00125	0.584915		4	2.2324	1.9282	1.7889	1.9859	1.98385	0.092594
5	3.4473	4.6339	2.3996	3.9299	3.60267	0.469222		5	5.7402	5.9761	5.6103	6.0634	5.8475	0.104454		5	5.6824	4.9594	4.7916	4.1509	4.89607	0.314711		5	3.7134	5.3524	8.8532	5.5205	5.85987	1.07781		5	3.9384	4.0587	3.4616	3.1084	3.64177	0.219614
6	6.0114	4.6608	7.5656	7.1177	6.33887	0.647727		6	7.6618	8.1558	8.0852	7.9472	7.9625	0.109192		6	6.6538	6.1597	6.0307	7.2202	6.5161	0.270394		6	5.4272	7.7569	10.2349	7.3245	7.68588	0.988887		6	5.0365	7.7763	3.7852	5.2796	5.4694	0.83575
7	5.7401	13.2678	9.0092	9.4375	9.36365	1.5412		7	9.5283	9.0007	9.0689	8.4516	9.01237	0.220601		7	8.5655	8.2361	9.4397	8.7014	8.73568	0.254192		7	6.7878	9.1271	13.1912	10.1464	9.81312	1.32746		7	10.5332	7.6864	5.5102	8.1406	7.9676	1.02997
8	7.3862	13.1958	9.4744	11.6479	10.4261	1.26855		8	13.7364	10.4964	12.1137	11.6764	12.0057	0.670411		8	9.8872	10.4418	10.6325	9.2433	10.0512	0.31226		8	10.1022	17.2906	12.8446	14.0431	13.5701	1.48937		8	11.9821	9.2094	7.6143	9.3287	9.53363	0.904892
9	10.5965	17.0345	12.1101	12.9937	13.1837	1.37571		9	15.6094	13.4561	15.6236	14.0501	14.6848	0.551421		9	11.3079	11.6297	12.2246	12.0904	11.8132	0.211165		9	11.4719	14.9844	18.1921	14.1213	14.6924	1.38537		9	9.1865	10.6902	13.2626	13.6686	11.702	1.06671
10	13.0282	17.5102	23.3633	16.8952	17.6992	2.13273		10	17.5674	22.6903	20.2827	20.5264	20.2667	1.04991		10	16.5267	16.3923	14.6961	15.5093	15.7811	0.426281		10	13.9008	15.3632	20.0846	21.0642	17.6032	1.75265		10	12.0367	12.4979	16.5867	17.5316	14.6632	1.39984
11	24.6397	23.1774	27.3064	21.6842	24.2019	1.19785		11	29.4674	25.5472	26.7463	20.5119	25.5682	1.87435		11	23.5912	21.5337	21.8929	22.6287	22.4116	0.454454		11	28.6364	23.8607	18.1745	23.4718	23.5358	2.13833		11	14.5864	21.5874	16.6867	17.4263	17.5717	1.46749
12	28.9483	33.1952	23.8169	26.3276	28.072	2.00341		12	29.6828	29.1194	25.8323	33.6613	29.5739	1.60533		12	27.3495	29.5804	29.1164	29.2116	28.8145	0.498469		12	22.1126	34.3991	29.3272	28.6109	28.6124	2.52065		12	20.5673	24.6545	23.5127	24.3873	23.2804	0.936672
13	28.3324	37.5683	31.6704	33.6127	32.7959	1.92857		13	30.0305	35.3304	40.7199	34.6426	35.1809	2.18935		13	33.2967	33.0809	34.5129	34.7791	33.9174	0.426434		13	37.1051	42.1989	27.9085	32.8849	35.0243	3.0416		13	28.3606	34.2698	28.9807	22.6497	28.5652	2.3761
14	33.0302	42.1804	38.5169	38.0075	37.9337	1.88026		14	45.5098	33.5402	40.3739	39.5116	39.7339	2.45258		14	40.2492	38.7757	40.1451	40.3437	39.8784	0.369805		14	48.4975	30.2461	38.8681	39.2826	39.2236	3.72749		14	30.8421	32.7357	38.1342	41.1464	35.7146	2.38002
15	40.4085	42.2886	44.3694	49.7715	44.2095	2.02276		15	40.8372	46.7222	54.4303	47.9446	47.4836	2.78723		15	44.2263	45.2137	42.1783	43.3222	43.7351	0.646893		15	46.4557	56.8602	45.4534	35.5973	46.0916	4.34581		15	30.3217	39.3891	38.7383	47.6673	39.0291	3.5432
16	43.8974	48.7291	48.2244	54.1611	48.753	2.10366		16	60.1756	50.4705	55.5347	45.6392	52.955	3.14226		16	52.4487	49.4242	51.5532	51.9641	51.3475	0.666723		16	63.7359	52.0514	39.9504	52.6931	52.1077	4.85936		16	56.6537	37.5064	49.1078	44.2934	46.8903	4.03157
