# Supplementary material for: NINJ1 mediates inflammatory cell death, PANoptosis, and lethality during infection conditions and heat stress
Source: Nat Commun. 2024 Feb 26;15:1739. doi: 10.1038/s41467-024-45466-x (PMC10897308; doi:10.1038/s41467-024-45466-x)
Supplement: Supplementary file 7 — Source Data [file 41467_2024_45466_MOESM7_ESM.zip › Final Source Data Files/Figure S9 Source Data.xlsx]

## Sheet: Panel A
ALT (x100 U/l)
Mock	WT LPS+HS	TKO LPS+HS	QKO LPS+HS
0.58	10.04	2.12	1.24
0.28	6.12	1.32	2.56
0.74	8.65	2.12	0.87
0.93	4.23	3.56	1.03
1.03	7.23	2.65	0.45
0.46	4.52	5.12	0.79

## Sheet: Panel B
AST (x100 U/l)
Mock	WT LPS+HS	TKO LPS+HS	QKO LPS+HS
0.23	10.6	3.21	1.23
0.56	12.2	4.52	2.56
1.03	5.32	1.24	3.12
0.42	12.45	2.53	2.66
0.12	8.56	4.24	0.43
0.76	5.37	3.21	0.87
