# Supplementary material for: NINJ1 mediates inflammatory cell death, PANoptosis, and lethality during infection conditions and heat stress
Source: Nat Commun. 2024 Feb 26;15:1739. doi: 10.1038/s41467-024-45466-x (PMC10897308; doi:10.1038/s41467-024-45466-x)
Supplement: Supplementary file 7 — Source Data [file 41467_2024_45466_MOESM7_ESM.zip › Final Source Data Files/Figure S6 Source Data.xlsx]

## Sheet: Panel A
Cell death (%)
Time (hpt)	WT LPS+HS				Mean	SEM		Time (hpt)	Nec-1 LPS+HS				Mean	SEM		Time (hpt)	Nec-1+zVAD LPS+HS				Mean	SEM
1	0.2548	0.2963	0.3819	0.4341	0.341775	0.0405859		1	0.6759	0.4619	0.6334	0.9209	0.673025	0.0946899		1	0.4347	0.3435	0.3942	0.2855	0.364475	0.0322647
2	0.2333	0.4084	0.2696	0.3085	0.30495	0.0377468		2	0.5713	0.5438	0.6086	0.7533	0.61925	0.0466143		2	0.4177	0.4264	0.4677	0.3369	0.412175	0.0273591
3	0.5256	0.4541	0.6052	0.4719	0.5142	0.0339267		3	0.8222	0.7927	1.0176	0.8182	0.862675	0.0520533		3	0.2491	0.4012	0.6012	0.6658	0.479325	0.0951899
4	0.6633	0.7802	0.6312	0.6597	0.6836	0.0329907		4	1.2667	1.0969	1.1865	1.2972	1.21182	0.0448602		4	0.2221	0.2033	0.2423	0.2473	0.22875	0.0100815
5	1.2843	0.8217	1.0211	0.6727	0.94995	0.13234		5	2.1968	2.9709	1.8811	1.0701	2.02973	0.39335		5	0.5482	0.7371	1.0016	1.2144	0.875325	0.146354
6	2.3439	1.9646	2.4194	2.0737	2.2004	0.108092		6	1.3473	3.5132	2.4183	2.2789	2.38943	0.443654		6	0.2191	0.3686	0.4199	0.4612	0.3672	0.0528747
7	5.9649	4.7794	4.0379	4.8774	4.9149	0.397009		7	4.7963	5.4292	4.4193	3.7315	4.59408	0.355072		7	0.2228	0.2957	0.2135	0.1073	0.209825	0.0388026
8	10.2996	7.5248	10.0662	10.4698	9.5901	0.693385		8	13.1191	10.1585	10.0904	7.5941	10.2405	1.12986		8	2.0074	2.2872	2.5635	2.3776	2.30893	0.115799
9	17.6142	14.5836	14.9682	12.0885	14.8136	1.13087		9	15.4602	15.1489	18.4421	11.9827	15.2585	1.32032		9	1.6925	1.6881	0.8841	1.7994	1.51602	0.212207
10	21.3418	24.6631	21.3199	18.2784	21.4008	1.3039		10	19.9077	16.5761	22.1077	19.4288	19.5051	1.13727		10	0.3162	1.4439	1.2728	1.3486	1.09537	0.262073
11	28.2242	23.5093	32.6635	28.4341	28.2078	1.8704		11	28.1296	22.4799	34.1166	29.0361	28.4406	2.38394		11	0.5829	0.2441	0.9995	1.9681	0.94865	0.373277
12	30.0062	31.9309	37.2792	38.7743	34.4977	2.09738		12	34.4957	40.0034	28.2627	34.9006	34.4156	2.40353		12	1.6935	2.8588	2.8267	3.858	2.80925	0.442298
13	38.3506	38.1064	30.7312	43.5504	37.6846	2.63595		13	48.9781	32.5331	40.2448	40.9597	40.6789	3.36028		13	4.0917	3.3922	2.212	3.1346	3.20763	0.388615
14	35.8985	49.5297	40.9592	44.2117	42.6498	2.86081		14	55.7476	45.6311	36.6487	45.6505	45.9195	3.90187		14	2.7933	3.7669	3.8572	4.5272	3.73615	0.357109
15	40.9723	50.5463	42.9261	55.8859	47.5826	3.45335		15	40.9362	51.1146	49.8743	60.1536	50.5197	3.93092		15	3.546	4.521	5.272	3.221	4.14	0.467616
16	60.6607	43.6761	53.1237	52.4952	52.4889	3.47427		16	50.254	52.656	65.375	46.324	53.6522	4.11974		16	4.116	5.782	4.231	3.042	4.29275	0.564011

## Sheet: Panel D
Cell death (%)
Time (hpt)	WT LPS+HS				Mean	SEM		Time (hpt)	Fadd-/-Ripk3-/- LPS+HS				Mean	SEM		Time (hpt)	Casp8-/-Ripk3-/- LPS+HS				Mean	SEM		Time (hpt)	TKO LPS+HS				Mean	SEM		Time (hpt)	QKO LPS+HS				Mean	SEM
1	0.646	0.12	0.416	0.534	0.429	0.113197		1	0.308	0.51	0.021	0.331	0.2925	0.101136		1	1.162	0.759	1.113	1.379	1.10325	0.128482		1	0.19	0.343	0.271	0.301	0.27625	0.0323197		1	0.197	0.013	0.146	0.178	0.1335	0.0415221
2	0.136	0.74	0.036	0.594	0.3765	0.171566		2	0.272	0.416	0.305	0.156	0.28725	0.0535029		2	1.169	1.024	0.886	1.58	1.16475	0.14999		2	0.158	0.317	0.324	0.191	0.2475	0.0427054		2	0.018	0.09	0.115	0.093	0.079	0.0210832
3	0.561	1.888	2.004	0.558	1.25275	0.400948		3	0.264	0.582	0.087	0.138	0.26775	0.111158		3	1.931	1.078	1.544	0.605	1.2895	0.287165		3	0.272	0.2	0.348	0.27	0.2725	0.0302255		3	0.178	0.014	0.181	0.124	0.12425	0.0390136
4	4.051	1.672	1.957	1.926	2.4015	0.553527		4	0.567	0.686	0.195	0.144	0.398	0.134546		4	2.385	1.493	1.228	2.042	1.787	0.261653		4	0.368	0.549	0.073	0.116	0.2765	0.111729		4	0.026	0	0.196	0.076	0.0745	0.0434617
5	6.68	2.059	6.713	8.477	5.98225	1.37345		5	1.082	1.588	1.39	1.032	1.273	0.13149		5	2.907	2.614	2.822	2.147	2.6225	0.170028		5	0.026	0.449	0.036	0.499	0.2525	0.128306		5	0.082	0.115	0.054	0.107	0.0895	0.0137629
6	10.271	6.034	10.676	9.489	9.1175	1.05694		6	2.184	1.84	2.28	2.025	2.08225	0.096359		6	4.356	2.681	4.042	2.609	3.422	0.453395		6	0.466	0.497	0.539	0.708	0.5525	0.0539483		6	0.088	0.195	0.027	0.127	0.10925	0.0352193
7	16.088	15.578	11.038	9.321	13.0062	1.67248		7	2.887	3.284	3.306	3.762	3.30975	0.178868		7	4.183	6.045	4.697	5.683	5.152	0.430639		7	1.287	1.219	0.729	1.3	1.13375	0.13608		7	0.221	0.14	0.284	0.311	0.239	0.0380066
8	17.654	15.188	14.804	15.936	15.8955	0.631525		8	4.264	3.146	4.65	4.062	4.0305	0.319066		8	5.122	5.137	5.788	4.917	5.241	0.189112		8	0.971	0.388	0.775	0.427	0.64025	0.140433		8	0.311	0.322	0.122	0.269	0.256	0.0461031
9	26.412	18.91	18.369	19.891	20.8955	1.86561		9	5.684	5.735	6.534	4.722	5.66875	0.370767		9	7.123	6.956	6.349	5.902	6.5825	0.281254		9	1.628	1.777	2.081	2.157	1.91075	0.124987		9	0.273	0.155	0.167	0.231	0.2065	0.0277414
10	27.529	23.309	37.218	20.937	27.2483	3.59194		10	6.265	7.55	5.369	5.774	6.2395	0.473684		10	7.803	7.254	6.741	8.414	7.553	0.359695		10	3.27	3.853	3.99	2.797	3.4775	0.275347		10	0.519	0.358	0.158	0.455	0.3725	0.0787872
11	22.962	33.761	38.227	22.559	29.3772	3.92831		11	8.776	5.896	8.048	7.662	7.5955	0.611764		11	8.212	8.484	7.894	8.798	8.347	0.192701		11	4.535	2.463	4.096	4.308	3.8505	0.471104		11	0.853	0.44	0.919	0.772	0.746	0.106337
12	42.47	25.271	37.939	38.688	36.092	3.74081		12	8.539	7.743	8.95	10.149	8.84525	0.501621		12	10.581	9.348	10.027	10.034	9.9975	0.252409		12	6.407	5.32	5.999	6.529	6.06375	0.272586		12	1.336	0.898	1.541	1.001	1.194	0.148727
13	32.95	47.024	45.424	46.213	42.9027	3.33362		13	13.55	13.067	12.303	10.481	12.3503	0.673885		13	11.312	12.128	11.636	10.685	11.4402	0.302513		13	8.014	6.792	8.741	7.7	7.81175	0.403814		13	1.138	1.546	1.452	1.776	1.478	0.132194
14	54.016	43.591	43.565	57.825	49.7493	3.64682		14	18.431	14.848	11.583	14.017	14.7198	1.41783		14	14.689	13.13	12.471	13.554	13.461	0.466038		14	8.355	9.493	10.853	7.281	8.9955	0.766353		14	2.092	2.028	1.458	2.044	1.9055	0.149785
15	57.468	53.232	54.648	59.62	56.242	1.4293		15	21.734	17.446	13.676	17.431	17.5718	1.64663		15	17.063	15.152	15.738	13.427	15.345	0.753986		15	9.143	11.554	11.991	9.914	10.6505	0.672572		15	2.426	1.579	1.664	2.003	1.918	0.192511
16	72.779	66.372	61.605	61.779	65.6338	2.62503		16	25.756	22.691	16.992	20.633	21.518	1.83949		16	21.423	21.656	20.784	19.078	20.7352	0.582354		16	10.649	13.434	12.768	10.368	11.8048	0.762797		16	1.711	1.789	2.068	2.095	1.91575	0.0971677

## Sheet: Panel E
Cell death (%)
Time (hpt)	WT LPS+HS				Mean	SEM		Time (hpt)	WT+MCC950 LPS+HS				Mean	SEM		Time (hpt)	Casp8-/-Ripk3-/- LPS+HS				Mean	SEM		Time (hpt)	Casp8-/-Ripk3-/-+MCC950 LPS+HS				Mean	SEM
1	0.534	1.213	1.876	0.092	0.92875	0.390945		1	0.22845	0.46576	0.1214	0.31751	0.28328	0.0728481		1	0.8323	0.082063	1.35893	1.43427	0.926891	0.311819		1	1.58302	2.09131	0.99483	1.51223	1.54535	0.224288
2	0.831	0.245	0.678	-0.123	0.40775	0.216094		2	0.391625	0.7416	0.190464	0.127	0.362672	0.13833		2	0.979175	0.395473	0.863106	1.6846	0.980589	0.266426		2	2.0237	2.10813	1.28862	3.19882	2.15482	0.393659
3	0.208	2.573	1.348	3.657	1.9465	0.747156		3	0.310025	0.40656	0.321	0.48073	0.379579	0.0400299		3	1.1136	1.9874	1.54644	1.90385	1.63782	0.199193		3	2.46435	1.54271	2.00122	0.823193	1.70787	0.349791
4	2.451	0.843	1.716	0.009	1.25475	0.529559		4	0.701725	0.44162	0.990097	0.78004	0.728371	0.113323		4	2.905	4.9642	3.95898	0.781161	3.15234	0.895227		4	2.72545	2.56696	1.31898	4.04958	2.66524	0.558428
5	7.289	3.421	8.765	0.111	4.8965	1.95293		5	0.37085	0.73241	1.22206	3.56609	1.47285	0.719213		5	4.79817	8.32737	4.61285	1.92997	4.91709	1.31211		5	4.41092	1.33213	4.38036	2.42713	3.13764	0.759951
6	1.19	2.567	6.987	3.456	3.55	1.23685		6	2.03558	1.46494	3.03916	6.46712	3.2517	1.1201		6	3.31155	7.69707	10.7004	7.68068	7.34743	1.52108		6	3.91688	2.06568	6.64637	4.05727	4.17155	0.941512
7	2.332	6.789	10.123	5.432	6.169	1.61463		7	8.36348	2.49569	2.85285	10.3473	6.01483	1.97207		7	7.95547	3.85394	7.08364	10.8274	7.43011	1.43546		7	4.35752	7.17921	0.8195	4.52269	4.21973	1.30483
8	14.345	8.765	5.89	9.123	9.53075	1.76032		8	5.80563	9.47618	14.3921	15.0012	11.1688	2.17382		8	8.6973	12.3077	4.69751	7.18618	8.22217	1.59201		8	2.32488	8.77911	5.95443	5.79496	5.71334	1.32116
9	15.234	10.678	20.678	10.123	14.1783	2.45048		9	12.0757	13.386	22.8209	21.064	17.3366	2.69653		9	5.81898	9.11161	11.2783	16.452	10.6652	2.23164		9	2.8961	8.45422	6.51385	6.67548	6.13491	1.16565
10	19.876	30.432	25.123	29.876	26.3268	2.45817		10	29.9051	20.2283	30.7737	31.6883	28.1488	2.66515		10	10.3205	4.27492	15.6536	8.88359	9.78315	2.34344		10	5.48365	3.47582	9.24236	8.82921	6.75776	1.38018
11	39.876	33.432	28.123	40.009	35.36	2.85918		11	39.8695	35.49	30.5043	42.643	37.1267	2.65342		11	5.29525	18.3144	9.5401	10.5584	10.927	2.71339		11	9.07118	5.89488	2.65003	3.96947	5.39639	1.39437
12	39.432	42.123	45.009	36.876	40.86	1.7493		12	50.1692	38.0054	48.1616	46.0627	45.5997	2.66663		12	17.4866	11.3875	7.4223	9.97629	11.5682	2.13665		12	4.83825	6.42144	8.99037	4.1985	6.11214	1.06711
13	56.789	50.876	45.009	55.432	52.0265	2.65907		13	55.0654	44.5259	48.7892	56.626	51.2516	2.80962		13	13.3842	12.4428	19.1226	6.0111	12.7402	2.68513		13	3.39315	5.27634	9.33378	6.219	6.05557	1.2406
14	68.432	53.876	65.009	52.123	59.86	4.03795		14	61.0802	57.1416	50.2727	48.9153	54.3524	2.87588		14	20.592	14.2991	14.3635	7.1533	14.102	2.74638		14	10.0297	7.80907	2.88399	6.64638	6.84227	1.49445
15	62.009	68.876	64.432	62.123	64.36	1.60548		15	59.983	65.452	51.283	60.621	59.3348	2.94853		15	20.9347	13.546	12.9713	17.9073	16.3398	1.88685		15	9.9599	7.93746	7.94837	3.33509	7.29521	1.40304
16	68.876	75.432	60.009	67.123	67.86	3.1695		16	60.4956	70.5275	68.6053	58.3034	64.4829	2.99468		16	20.8575	19.193	18.3676	22.5929	20.2528	0.936258		16	8.72697	4.18138	7.61834	6.96715	6.87346	0.968092
