# Supplementary material for: NINJ1 mediates inflammatory cell death, PANoptosis, and lethality during infection conditions and heat stress
Source: Nat Commun. 2024 Feb 26;15:1739. doi: 10.1038/s41467-024-45466-x (PMC10897308; doi:10.1038/s41467-024-45466-x)
Supplement: Supplementary file 7 — Source Data [file 41467_2024_45466_MOESM7_ESM.zip › Final Source Data Files/Figure 6 Source Data.xlsx]

## Sheet: Panel A
Number of mice dead at indicated time (h)
time post-stimulation (h)	PBS (n=10)	LPS (n=9)	PBS+HS (n=12)	LPS+HS (n=10)
12	0	0	0	2
24	0	0	0	3
36	0	0	2	3
48	0	0	2	1
72	0	0	0	0

## Sheet: Panel B
Number of mice dead at indicated time (h)
	LPS+HS
time post-stimulation (h)	WT (n=10)	Ninj1-/- (n=10)	Casp8-/-Ripk3-/- (n=8)	Casp1-/-Casp8-/-Ripk3-/-(n=10)	Casp1-/-Casp11-/-Casp8-/-Ripk3-/- (n=10)
12	1	1	0	0	0
18	1	0	0	0	0
24	2	1	1	0	0
36	4	1	0	0	0
48	2	1	1	0	0
72	0	0	0	0	0

## Sheet: Panel C
LDH release (x100 U/l)
Mock	WT LPS+HS	TKO LPS+HS	QKO LPS+HS
12.4593	52.7835	21.8494	15.8306
8.0252	47.8573	23.5839	17.595
7.2366	38.5395	30.983	18.739
13.7923	55.8395	18.8495	25.849
14.7934	40.3859	16.839	8.8405
5.846	46.894	20.849	10.8739

## Sheet: Panel D
HMGB1 (ng/ml)
Mock	WT LPS+HS	TKO LPS+HS	QKO LPS+HS
9.902	126.23	32.24	27.325
2.74	134.858	36.54	42.2442
3.632	92.241	64.23	62.623
13.102	134.21	25.14	24.5235
15.504	96.42	40.4426	21.1623
5.97	82.133	50.633	16.023

## Sheet: Panel E
IL-1β (pg/ml)
Mock	WT LPS+HS	TKO LPS+HS	QKO LPS+HS
2.084	205.252	45.92	22.592
5.028	186.393	30.253	12.682
7.294	152.694	72.633	66.982
15.94	250.832	49.24	19.842
10.583	140.832	24.342	32.783
5.794	174.254	33.324	43.683

## Sheet: Panel F
IL-18 (pg/ml)
Mock	WT LPS+HS	TKO LPS+HS	QKO LPS+HS
2.583	120.583	23.693	12.95
8.834	136.395	36.394	17.947
12.539	92.683	30.954	21.894
20.833	85.294	20.84	32.829
10.683	105.293	44.829	10.829
13.93	110.843	18.937	14.893
