# Supplementary material for: NINJ1 mediates inflammatory cell death, PANoptosis, and lethality during infection conditions and heat stress
Source: Nat Commun. 2024 Feb 26;15:1739. doi: 10.1038/s41467-024-45466-x (PMC10897308; doi:10.1038/s41467-024-45466-x)
Supplement: Supplementary file 7 — Source Data [file 41467_2024_45466_MOESM7_ESM.zip › Final Source Data Files/Figure 5 Source Data.xlsx]

## Sheet: Panel A
	Cell death (%)
	WT		Casp7-/-		Casp8-/-Ripk3-/-		QKO
	LPS+HS	LPS+HS+Gly	LPS+HS	LPS+HS+Gly	LPS+HS	LPS+HS+Gly	LPS+HS	LPS+HS+Gly
	50.6929	23.9421	34.5044	18.6261	17.3071	15.2345	4.0964	1.23635
	54.8368	27.8872	31.0252	20.2314	19.6484	13.994	2.5742	2.24663
	53.8531	25.3254	36.234	17.1234	15.5784	17.7033	3.12463	2.42428
Mean	53.1276	25.7183	33.9212	18.6603	17.5113	15.6439	3.26508	1.96908
SEM	1.25003	1.15567	1.53165	0.89736	1.17932	1.09015	0.444997	0.369941
