# Supplementary material for: NINJ1 mediates inflammatory cell death, PANoptosis, and lethality during infection conditions and heat stress
Source: Nat Commun. 2024 Feb 26;15:1739. doi: 10.1038/s41467-024-45466-x (PMC10897308; doi:10.1038/s41467-024-45466-x)
Supplement: Supplementary file 7 — Source Data [file 41467_2024_45466_MOESM7_ESM.zip › Final Source Data Files/Figure S2 Source Data.xlsx]

## Sheet: Panel A
	Cell death (%)
	Media	PAM3CSK4	Poly(I:C)	LPS	Imiquimod	CpG
	18.8884	13.5038	50.7385	59.6682	17.0432	13.3528
	15.7656	11.6854	45.5787	51.0015	12.4703	13.7359
	17.8264	11.2285	59.0639	45.6647	14.4436	11.1958
Mean	17.4935	12.1392	51.7937	52.1115	14.6524	12.7615
SEM	0.916735	0.694906	3.92843	4.08038	1.3242	0.790612

## Sheet: Panel C
Cell death (%)
Time (hpt)	WT LPS+HS				Mean	SEM		Time (hpt)	Trif-/- LPS+HS				Mean	SEM		Time (hpt)	Myd88-/- LPS+HS				Mean	SEM		Time (hpt)	Trif-/-Myd88-/- LPS+HS				Mean	SEM
1	0.593475	0.293	0.323	0.7811	0.497644	0.116157		1	0.359	0.408	0.386	0.372	0.38125	0.0104831		1	0.336	0.217	0.423	0.156	0.283	0.0597871		1	0.3354	0.3214	0.562	0.2132	0.358	0.0732765
2	1.19093	1.667	1.264	0.921	1.26073	0.154206		2	0.432	0.517	0.478	0.501	0.482	0.0184887		2	1.035	1.3	1.258	1.096	1.17225	0.0634591		2	0.419275	0.367	0.783	0.621	0.547569	0.0956924
3	3.8917	3.522	4.014	3.821	3.81218	0.104617		3	0.632	0.492	0.678	0.616	0.6045	0.0397356		3	3.791	3.09	3.802	4.114	3.69925	0.216445		3	0.50315	0.673	0.483	0.421	0.520037	0.0539003
4	5.035	5.013	5.654	5.954	5.414	0.233388		4	1.096	1.349	1.216	1.26	1.23025	0.0526092		4	5.631	5.284	5.706	5.367	5.497	0.101614		4	1.29157	1.675	1.43	0.943	1.33489	0.1528
5	7.07895	7.21	8.341	7.021	7.41274	0.311936		5	1.258	1.682	1.42	1.513	1.46825	0.0886119		5	7.306	7.223	7.348	5.804	6.92025	0.372988		5	2.09678	2.43	1.534	2.2	2.06519	0.190267
6	9.34357	8.212	10.42	9.642	9.40439	0.457658		6	1.88	2.332	2.138	2.058	2.102	0.0937266		6	8.221	9.607	9.289	9.992	9.27725	0.380286		6	2.80132	1.832	1.656	3.351	2.41008	0.402204
7	12.7824	10.232	13.421	12.896	12.3329	0.713962		7	2.305	2.818	2.518	2.405	2.5115	0.111044		7	14.342	13.502	10.282	13.964	13.0225	0.929505		7	3.58975	2.765	4.533	3.221	3.52719	0.375306
8	16.5232	18.321	14.21	15.883	16.2343	0.84946		8	1.484	2.036	3.128	3.44	2.522	0.458585		8	17.795	19.671	19.064	20.515	19.2613	0.572173		8	4.51888	5.326	3.674	4.67	4.54722	0.339717
9	19.4085	21.092	16.821	19.882	19.3009	0.899407		9	4.856	2.481	5.238	4.189	4.191	0.609818		9	23.408	24.225	22.201	26.076	23.9775	0.813697		9	5.59898	4.533	6.434	6.321	5.72174	0.437283
10	24.7261	29.92	22.32	22.312	24.8195	1.79255		10	4.202	2.716	5.021	6.467	4.6015	0.783729		10	25.637	21.062	25.278	27.101	24.7695	1.29719		10	6.0584	4.013	8.432	6.322	6.20635	0.903676
11	23.8192	31.654	32.682	24.432	28.1468	2.33446		11	6.9	5.297	4.774	7.28	6.06275	0.607586		11	30.799	29.369	23.962	29.018	28.287	1.49223		11	6.7965	5.212	5.434	10.32	6.94062	1.17965
12	30.9458	28.832	35.432	36.312	32.8805	1.78929		12	6.305	8.078	5.315	7.875	6.89325	0.658558		12	30.618	36.426	40.062	35.317	35.6058	1.94705		12	7.803	11.821	5.632	5.322	7.6445	1.49757
13	37.626	32.932	41.232	37.263	37.2632	1.69908		13	7.777	6.113	9.121	8.285	7.824	0.634065		13	43.927	39.993	39.614	38.151	40.4213	1.23421		13	9.30243	7.34	14.32	7.43	9.59811	1.63767
14	48.7191	44.21	49.821	40.032	45.6955	2.24432		14	6.994	11.251	9.633	11.058	9.734	0.982008		14	40.456	51.376	42.458	41.872	44.0405	2.48101		14	10.2045	5.644	7.423	14.23	9.37537	1.8706
15	46.856	43.934	54.32	41.043	46.5382	2.85243		15	10.602	8.462	13.275	13.881	11.555	1.25311		15	53.789	43.934	48.893	49.628	49.061	2.02052		15	10.1066	7.232	13.982	15.321	11.6604	1.84425
16	55.2548	44.873	57.321	44.532	50.4952	3.37162		16	9.781	13.475	13.632	16.342	13.3075	1.34715		16	51.988	60.345	54.267	50.942	54.3855	2.10427		16	11.0924	9.321	16.43	18.4	13.8109	2.14997

## Sheet: Panel E
Cell death (%)
Time (hpt)	WT HS				Mean	SEM		Time (hpt)	Trif-/- HS				Mean	SEM		Time (hpt)	Myd88-/- HS				Mean	SEM		Time (hpt)	Trif-/-Myd88-/- HS				Mean	SEM
1	0.392345	0.343	0.723	0.234	0.423086	0.105301		1	0.351	0.464	0.408	0.382	0.40125	0.0239422		1	0.5525	0.6509	0.5813	0.6652	0.612475	0.027119		1	0.1307	0.4637	0.7173	0.5329	0.46115	0.122462
2	0.4696	0.432	0.533	0.423	0.4644	0.0249945		2	0.569	0.682	0.954	0.821	0.7565	0.0836027		2	1.2462	1.5108	1.2551	1.3757	1.34695	0.0620889		2	0.9769	1.4001	1.3559	1.2671	1.25	0.0951406
3	1.42578	1.433	1.643	1.412	1.47844	0.0550247		3	0.682	0.954	0.821	0.569	0.7565	0.0836027		3	2.1612	3.3986	3.1218	4.4065	3.27203	0.46184		3	1.9326	2.8451	2.2706	1.8217	2.2175	0.229951
4	3.91225	3.532	4.321	4.123	3.97206	0.168763		4	1.344	1.964	1.637	1.099	1.511	0.186797		4	6.8192	6.6545	7.5876	5.9234	6.74618	0.341405		4	5.7221	4.6234	4.3536	3.7533	4.6131	0.411965
5	6.84138	6.892	7.332	6.091	6.78909	0.257456		5	3.761	4.422	3.935	4.187	4.07625	0.144667		5	10.4102	9.5368	11.4126	10.0835	10.3608	0.394186		5	4.3455	5.9976	6.7919	4.3291	5.36602	0.615677
6	8.6969	7.762	8.743	9.354	8.63898	0.328446		6	5.167	6.963	7.418	6.778	6.5815	0.490297		6	12.0515	12.3791	14.1313	12.8934	12.8638	0.456636		6	5.7891	8.187	6.4519	7.4909	6.97972	0.533464
7	11.8171	11.53	11.532	10.823	11.4255	0.211853		7	8.076	9.807	7.823	10.671	9.09425	0.685995		7	14.9788	12.7033	17.1613	15.4902	15.0834	0.920098		7	10.4428	9.7852	8.8932	8.3715	9.37317	0.460759
8	13.9902	14.3	13.05	15.675	14.2538	0.543182		8	10.062	12.391	10.731	11.505	11.1723	0.501949		8	18.4503	19.3176	17.3709	18.8862	18.5062	0.417812		8	14.0453	13.0602	12.0141	12.0107	12.7826	0.488014
9	21.5053	22.533	19.453	21.523	21.2536	0.646463		9	18.736	21.008	21.555	17.989	19.822	0.863576		9	21.3877	20.1534	21.3991	23.3995	21.5849	0.671775		9	19.6827	18.1171	19.1729	18.4695	18.8605	0.351085
10	25.567	21.363	28.832	26.443	25.5512	1.55725		10	20.182	27.345	25.214	23.65	24.0977	1.50898		10	21.8426	25.1369	27.8799	24.2606	24.78	1.24616		10	24.2623	26.2057	20.6819	22.2925	23.3606	1.19805
11	28.2153	32.562	23.843	29.201	28.4553	1.79703		11	26.289	32.784	34.268	28.098	30.3598	1.8894		11	31.8629	25.9277	32.3695	35.9297	31.5224	2.07281		11	25.916	28.3084	22.9202	24.4098	25.3886	1.14944
12	33.0632	29.455	35.324	36.754	33.6491	1.59111		12	30.384	39.834	28.62	36.554	33.848	2.6218		12	34.7243	30.0229	40.7322	30.5129	33.9981	2.48033		12	25.0911	35.4312	28.664	31.0674	30.0634	2.16993
13	36.8208	38.563	31.841	40.432	36.9142	1.8448		13	38.524	39.792	35.934	33.834	37.021	1.33154		13	34.7531	30.0874	42.3876	39.9265	36.7887	2.74233		13	29.7372	36.5401	37.8459	28.8267	33.2375	2.30673
14	41.9203	34.267	47.32	41.443	41.2376	2.67851		14	42.632	45.723	41.632	39.716	42.4258	1.25456		14	35.5116	43.6349	48.3998	33.9221	40.3671	3.41951		14	34.0805	39.7585	44.4911	34.6597	38.2475	2.441
15	43.7346	34.637	49.432	44.765	43.1422	3.09414		15	45.72	47.7132	46.911	42.831	45.7938	1.06911		15	37.7113	53.6653	49.4085	36.7468	44.383	4.22532		15	40.532	41.8696	49.3121	48.6991	45.1032	2.27298
16	47.3387	54.983	40.213	48.921	47.8639	3.03605		16	44.326	49.985	50.275	52.439	49.2563	1.7322		16	55.6318	42.3794	57.2477	45.5104	50.1923	3.67796		16	43.2191	53.0723	52.2812	40.3078	47.2201	3.21002
