# Supplementary material for: NINJ1 mediates inflammatory cell death, PANoptosis, and lethality during infection conditions and heat stress
Source: Nat Commun. 2024 Feb 26;15:1739. doi: 10.1038/s41467-024-45466-x (PMC10897308; doi:10.1038/s41467-024-45466-x)
Supplement: Supplementary file 7 — Source Data [file 41467_2024_45466_MOESM7_ESM.zip › Final Source Data Files/Figure 1 Source Data.xlsx]

## Sheet: Panel B
Cell death (%)
Time (hpt)	WT HS (0 min)					Mean	SEM		Time (hpt)	WT HS (15 min)					Mean	SEM		Time (hpt)	WT HS (30 min)					Mean	SEM
1	0.4935	0.3753	0.4609	0.52502		0.46368	0.0322369		1	0.168	0.035	0.049	0.204		0.114	0.0423104		1	0.301	0.422	0.594	0.256		0.39325	0.0755396
2	0.49395	0.3623	0.5512	0.51395		0.48035	0.0410989		2	0.265	0.057	0.129	0.217		0.167	0.0462313		2	0.513	0.236	0.452	0.3		0.37525	0.0644973
3	0.45605	0.39872	0.55418	0.44845		0.46435	0.03253		3	0.351	0.118	0.202	0.314		0.24625	0.0532046		3	0.274	0.482	0.354	0.514		0.406	0.0559524
4	0.45578	0.34252	0.52419	0.40691		0.43235	0.0384059		4	0.39	0.18	0.124	0.348		0.2605	0.0642515		4	0.378	0.633	0.475	0.691		0.54425	0.0717906
5	0.61783	0.67841	0.43927	0.44229		0.54445	0.0611211		5	0.434	0.36	0.326	0.474		0.3985	0.0337873		5	0.633	1.005	0.737	1.18		0.88875	0.124759
6	0.70692	0.87081	0.51237	0.6641		0.68855	0.0737074		6	0.465	0.239	0.296	0.381		0.34525	0.0494408		6	1.603	1.143	1.235	1.519		1.375	0.110357
7	0.79468	0.89425	0.63235	0.81732		0.78465	0.0550571		7	0.629	0.288	0.458	0.227		0.4005	0.0904972		7	2.064	2.929	2.152	2.67		2.45375	0.207281
8	0.64536	1.02582	0.61077	0.73865		0.75515	0.094178		8	0.785	0.342	0.249	0.943		0.57975	0.168325		8	3.285	3.984	4.826	4.637		4.183	0.349472
9	0.88462	1.14172	0.75428	1.12658		0.9768	0.0947123		9	0.455	0.748	0.885	0.441		0.63225	0.110028		9	6.099	6.402	6.947	7.481		6.73225	0.30507
10	0.85284	1.80035	0.82773	1.13108		1.153	0.226465		10	0.997	0.878	0.725	0.774		0.8435	0.0602944		10	11.218	10.563	9.486	11.925		10.798	0.518258
11	1.15532	1.40698	1.14691	0.97252		1.17043	0.0893988		11	0.654	0.995	0.835	1.122		0.9015	0.101259		11	12.439	14.197	13.063	13.878		13.3942	0.397979
12	1.39509	1.50523	1.21947	0.94061		1.2651	0.123131		12	1.068	1.465	1.593	1.208		1.3335	0.119329		12	17.694	16.849	15.208	15.946		16.4243	0.540113
13	1.44478	1.62473	1.20742	1.16787		1.3612	0.107027		13	1.303	1.368	1.942	2.267		1.72	0.232071		13	18.944	17.386	16.537	18.293		17.79	0.525829
14	1.38938	2.05302	1.12257	1.13603		1.42525	0.218068		14	1.327	1.956	2.278	2.097		1.9145	0.206623		14	20.994	18.137	18.672	20.118		19.4802	0.655474
15	1.59929	2.00247	1.34588	1.26596		1.5534	0.165695		15	1.802	2.712	2.135	3.029		2.4195	0.276781		15	22.58	18.625	21.449	18.996		20.4125	0.956296
16	2.19824	2.30158	1.92507	1.71031		2.0338	0.13392		16	3.188	2.023	3.253	2.489		2.73825	0.294527		16	22.621	18.906	21.193	19.794		20.6285	0.814049

## Sheet: Panel D
Cell death (%)
Time (hpt)	WT C. rodentium					Mean	SEM		Time (hpt)	WT C. rodentium + HS					Mean	SEM		Time (hpt)	WT E. coli					Mean	SEM		Time (hpt)	WT E. coli + HS					Mean	SEM
1	0.255	0.041	0.185	0.046		0.13175	0.0529266		1	0.618	0.292	0.616	0.174		0.425	0.113439		1	0.184	0.246	0.166	0.171		0.19175	0.0184769		1	0.159	0.586	0.489	0.569		0.45075	0.0995225
2	0.34	0.212	0.354	0.186		0.273	0.043147		2	0.196	0.689	0.492	0.106		0.37075	0.134355		2	0.619	0.295	0.553	0.702		0.54225	0.0878724		2	0.766	0.674	0.389	0.448		0.56925	0.0898493
3	0.208	0.572	0.469	0.081		0.3325	0.113558		3	0.857	0.299	0.531	0.692		0.59475	0.118941		3	0.396	0.516	0.661	0.623		0.549	0.0595245		3	1.254	0.689	0.71	1.272		0.98125	0.162766
4	0.785	0.603	0.867	0.527		0.6955	0.0787247		4	0.709	1.074	0.845	1.294		0.9805	0.128808		4	0.946	0.625	0.897	0.827		0.82375	0.0706062		4	2.129	2.148	1.774	1.313		1.841	0.195888
5	1.702	0.78	1.42	0.801		1.17575	0.229792		5	2.732	1.472	2.08	1.642		1.9815	0.28104		5	1.871	0.745	1.229	1.245		1.2725	0.230779		5	3.01	4.121	3.481	2.938		3.3875	0.272538
6	1.036	1.056	2.16	1.329		1.39525	0.263531		6	3.839	3.985	4.418	5.858		4.525	0.461025		6	3.823	1.923	2.967	3.071		2.946	0.390696		6	6.088	5.597	6.528	8.133		6.5865	0.549446
7	0.934	3.155	2.735	2.881		2.42625	0.504976		7	9.16	9.67	10.207	8.189		9.3065	0.429467		7	5.953	3.902	4.232	3.032		4.27975	0.612483		7	14.472	15.913	10.475	12.89		13.4375	1.16456
8	1.669	4.982	2.953	3.392		3.249	0.683603		8	13.012	16.472	13.902	12.848		14.0585	0.837155		8	7.906	8.408	5.991	5.268		6.89325	0.751422		8	22.951	18.731	18.763	15.869		19.0785	1.45824
9	2.219	6.429	3.442	4.86		4.2375	0.908173		9	20.436	23.013	20.914	24.127		22.1225	0.871577		9	6.899	9.115	9.418	6.274		7.9265	0.786533		9	29.235	28.93	24.873	22.666		26.426	1.59974
10	3.432	7.312	4.87	4.546		5.04	0.817546		10	30.298	29.765	29.865	28.223		29.5377	0.453255		10	12.234	7.707	9.222	6.683		8.9615	1.20908		10	35.504	33.862	40.281	28.698		34.5862	2.38866
11	4.906	8.187	5.934	5.614		6.16025	0.708898		11	36.698	36.428	35.902	41.468		37.624	1.29195		11	11.855	11.469	12.982	7.556		10.9655	1.18095		11	42.65	40.803	40.307	36.108		39.967	1.38157
12	4.981	9.405	8.295	6.895		7.394	0.954266		12	43.292	40.526	42.131	43.725		42.4185	0.714968		12	12.242	13.378	13.185	9.901		12.1765	0.798064		12	46.058	47.778	46.237	36.841		44.2285	2.49258
13	5.568	9.312	7.138	7.213		7.30775	0.768198		13	44.654	47.019	46.71	48.478		46.7153	0.787842		13	14.905	14.716	13.907	12.062		13.8975	0.648983		13	46.788	50.366	51.108	46.229		48.6227	1.2353
14	4.275	8.754	8.287	7.54		7.214	1.01106		14	51.177	51.967	52.897	50.385		51.6065	0.537888		14	14.882	17.499	17.949	11.881		15.5527	1.39826		14	50.833	58.221	51.24	55.12		53.8535	1.74721
15	5.437	10.072	7.042	6.993		7.386	0.969793		15	56.136	54.722	54.946	53.942		54.9365	0.454049		15	15.763	17.692	18.903	14.291		16.6623	1.02114		15	49.227	61.467	52.888	58.313		55.4737	2.73387
16	5.178	10.145	6.093	7.676		7.273	1.08751		16	58.683	56.336	62.036	62.071		59.7815	1.39651		16	20.037	15.99	19.264	17.017		18.077	0.945592		16	50.05	67.278	55.236	60.848		58.353	3.70288

## Sheet: Panel F
Cell death (%)
Time (hpt)	WT LPS+HS (0 min)					Mean	SEM		Time (hpt)	WT LPS+HS (15 min)					Mean	SEM		Time (hpt)	WT LPS+HS (30 min)					Mean	SEM
1	0.606	0.742	0.915	0.733		0.749	0.0634495		1	0.022	0.084	0.014	0.032		0.038	0.0157692		1	1.211	0.759	1.095	0.72		0.94625	0.121953
2	0.685	0.814	1.037	0.556		0.773	0.102555		2	0.03	0.194	0.236	0.066		0.1315	0.0495135		2	1.059	0.755	0.869	0.535		0.8045	0.109549
3	1.048	0.844	0.766	1.044		0.9255	0.071374		3	0.09	0.089	0.262	0.155		0.149	0.0407083		3	1.203	0.765	0.946	0.983		0.97425	0.0899012
4	0.688	1.023	1.303	1.254		1.067	0.14031		4	0.131	0.178	0.086	0.551		0.2365	0.106502		4	1.55	2.53	2.195	2.055		2.0825	0.203557
5	1.024	0.945	1.26	1.295		1.131	0.0864012		5	0.436	0.153	0.667	0.289		0.38625	0.109984		5	2.925	4.318	3.042	2.902		3.29675	0.341794
6	1.593	1.484	1.507	0.993		1.39425	0.135791		6	0.767	0.79	0.897	0.635		0.77225	0.0538073		6	7.272	7.501	6.521	6.529		6.95575	0.253054
7	1.323	0.87	1.192	1.388		1.19325	0.115201		7	0.693	0.686	0.849	1.157		0.84625	0.110204		7	11.51	10.542	8.797	12.18		10.7572	0.734833
8	0.708	0.799	0.93	1.481		0.9795	0.173264		8	0.799	0.967	0.918	1.265		0.98725	0.0990744		8	18.44	17.594	14.731	16.437		16.8005	0.802733
9	0.845	0.779	0.872	1.165		0.91525	0.0855106		9	1.097	1.28	0.842	1.392		1.15275	0.120106		9	24.231	20.334	22.014	24.603		22.7955	0.999893
10	1.12	0.935	0.755	0.853		0.91575	0.077388		10	1.238	1.671	1.156	1.932		1.49925	0.183222		10	30.018	25.399	25.913	29.054		27.596	1.14204
11	1.192	0.998	1.063	1.025		1.0695	0.0429544		11	1.615	1.885	1.176	2.13		1.7015	0.204311		11	32.932	30.479	29.49	34.155		31.764	1.07639
12	1.306	1.153	1.142	0.878		1.11975	0.0888504		12	2.623	2.86	1.591	3.109		2.54575	0.333357		12	34.657	38.206	33.762	37.16		35.9462	1.04134
13	1.164	1.126	1.208	0.993		1.12275	0.0463813		13	2.4	3.716	2.397	3.694		3.05175	0.377181		13	40.619	43.086	36.245	41.389		40.3347	1.45739
14	1.183	1.033	1.06	1.048		1.081	0.0344456		14	3.242	3.951	2.386	3.328		3.22675	0.321699		14	45.597	44.527	42.407	40.014		43.1363	1.23389
15	1.161	1.151	1.477	1.18		1.24225	0.0784808		15	3.74	5.014	2.936	3.792		3.8705	0.428571		15	49.336	46.34	41.489	45.294		45.6148	1.62014
16	1.357	0.956	1.47	0.899		1.1705	0.142655		16	3.97	5.162	3.48	5.066		4.4195	0.413721		16	50.642	48.602	45.727	50.298		48.8173	1.12243

## Sheet: Panel H
Cell death (%)
Time (hpt)	WT LPS+HS					Mean	SEM		Time (hpt)	Nlrp3-/- LPS+HS					Mean	SEM		Time (hpt)	Aim2-/- LPS+HS					Mean	SEM		Time (hpt)	Nlrp1b-/- LPS+HS					Mean	SEM		Time (hpt)	Nlrc4-/- LPS+HS					Mean	SEM		Time (hpt)	Mefv-/- LPS+HS
1	0.215	0.567	0.293	0.435		0.3775	0.077869		1	0.09	0.471	0.267	0.127		0.23875	0.0862906		1	0.012	0.376	0.328	0.287		0.25075	0.0816347		1	0.06	0.235	0.791	0.305		0.34775	0.156474		1	0.279	0.053	0.411	0.193		0.234	0.0751643		1	0.351	0.13	0.423	0.105
2	0.154	0.482	0.605	0.362		0.40075	0.0960498		2	0.378	0.886	1.01	0.042		0.579	0.225237		2	0.008	0.126	0.684	0.537		0.33875	0.161544		2	0.381	0.256	0.049	0.153		0.20975	0.0710204		2	0.391	0.214	0.316	0.117		0.2595	0.0597641		2	0.315	0.119	0.056	0.688
3	0.772	0.168	0.97	0.249		0.53975	0.196169		3	1.489	1.189	1.512	2.009		1.54975	0.169845		3	0.115	0.366	0.206	0.097		0.196	0.0614831		3	0.405	0.34	0.117	0.291		0.28825	0.061673		3	0.678	0.215	0.646	0.429		0.492	0.10763		3	0.201	1.993	1.36	1.033
4	0.204	0.51	0.779	0.61		0.52575	0.120763		4	0.297	1.416	6.291	0.656		2.165	1.39497		4	0.115	0.557	0.667	0.267		0.4015	0.127424		4	0.029	0.465	0.997	0.153		0.411	0.215793		4	0.501	0.264	0.218	1.123		0.5265	0.208275		4	2.049	0.216	2.647	1.198
5	2.002	0.338	0.165	1.296		0.95025	0.429844		5	0.74	3.939	5.332	4.402		3.60325	0.997393		5	1.278	1.5	1.588	0.89		1.314	0.155656		5	0.646	0.504	1.833	0.255		0.8095	0.350605		5	2.162	1.213	1.939	0.588		1.4755	0.358548		5	3.061	1.678	2.424	0.736
6	4.276	0.873	0.854	0.562		1.64125	0.881129		6	4.552	6.226	8.656	5.321		6.18875	0.890723		6	2.073	2.477	1.364	2.48		2.0985	0.262828		6	1.916	1.993	1.362	3.045		2.079	0.351332		6	4.95	3.968	3.982	0.327		3.30675	1.01949		6	4.734	6.743	0.479	3.451
7	5.48	5.09	4.991	6.308		5.46725	0.299465		7	6.755	10.845	4.626	6.869		7.27375	1.29735		7	5.295	5.092	3.624	4.44		4.61275	0.376676		7	4.009	3.264	2.791	1.848		2.978	0.452459		7	3.862	6.768	6.078	7.813		6.13025	0.835966		7	7.117	7.365	4.196	8.283
8	6.485	7.936	4.446	5.934		6.20025	0.721237		8	4.695	8.034	10.231	7.932		7.723	1.14015		8	6.98	5.569	5.315	8.066		6.4825	0.642425		8	9.943	6.981	8.585	4.507		7.504	1.16808		8	8.323	3.277	2.366	6.025		4.99775	1.35399		8	7.713	6.394	16.216	11.317
9	10.712	12.184	7.362	6.966		9.306	1.27523		9	15.36	11.17	8.389	12.419		11.8345	1.44579		9	10.358	11.647	9.236	11.956		10.7993	0.625513		9	11.194	12.308	17.186	12.057		13.1863	1.35442		9	15.143	16.636	4.122	10.453		11.5885	2.81587		9	10.364	17.823	7.345	11.934
10	14.779	19.898	12.198	11.163		14.5095	1.95044		10	19.041	15.635	17.547	15.875		17.0245	0.795369		10	17.071	15.05	16.952	15.98		16.2633	0.472497		10	15.591	21.353	18.345	23.215		19.626	1.67794		10	17.223	25.1	8.453	22.066		18.2105	3.63449		10	17.456	17.978	21.579	10.634
11	20.672	22.504	25.708	15.89		21.1935	2.05137		11	27.353	29.434	27.267	20.362		26.104	1.97847		11	22.42	25.697	21.355	25.001		23.6183	1.03244		11	28.507	34.194	24.427	28.614		28.9355	2.00552		11	25.991	26.146	32.284	33.102		29.3807	1.91986		11	22.466	23.232	24.254	17.262
12	29.79	31.218	31.499	20.877		28.346	2.51762		12	38.127	32.285	35.321	34.876		35.1523	1.19635		12	28.193	32.676	26.849	29.837		29.3888	1.25456		12	37.507	26.582	34.948	34.207		33.311	2.35174		12	31.724	26.116	38.809	36.479		33.282	2.80695		12	33.443	31.544	29.862	38.968
13	33.836	36.074	38.19	25.965		33.5162	2.66942		13	45.193	43.725	42.651	38.012		42.3953	1.55118		13	31.343	36.426	30.879	32.189		32.7093	1.26825		13	44.473	32.876	40.953	39.633		39.4838	2.42789		13	40.078	43.579	41.869	54.348		44.9685	3.20715		13	40.929	36.842	33.034	41.469
14	39.516	43.06	44.766	30.768		39.5275	3.11782		14	49.275	46.554	46.091	42.305		46.0563	1.43414		14	41.146	40.179	43.047	39.883		41.0637	0.713968		14	40.438	38.127	43.713	43.893		41.5427	1.38809		14	47.634	40.485	45.52	53.001		46.66	2.59145		14	41.092	41.634	43.686	49.318
15	45.523	45.822	46.673	33.257		42.8188	3.19654		15	50.891	60.699	52.333	53.236		54.2897	2.19031		15	42.472	48.001	47.048	45.453		45.7435	1.21055		15	48.59	42.512	50.014	48.354		47.3675	1.65951		15	44.924	44.62	46.675	57.362		48.3952	3.02302		15	49.305	44.741	45.076	52.29
16	50.604	46.322	54.121	44.198		48.8113	2.21521		16	52.03	62.44	58.848	53.676		56.7485	2.38931		16	49.693	51.371	45.814	46.215		48.2732	1.3508		16	54.57	49.946	57.726	52.257		53.6247	1.66127		16	54.116	54.624	49.743	60.896		54.8448	2.29538		16	51.218	51.441	47.893	56.141

## Sheet: Panel I
Cell death (%)
Time (hpt)	WT LPS+HS					Mean	SEM		Time (hpt)	Nlrc1-/- LPS+HS					Mean	SEM		Time (hpt)	Nlrc2-/- LPS+HS					Mean	SEM		Time (hpt)	Nlrc3-/- LPS+HS					Mean	SEM		Time (hpt)	Nlrc5-/- LPS+HS					Mean	SEM		Time (hpt)	Nlrp6-/- LPS+HS
1	0.212	0.045	0.327	0.069		0.16325	0.065864		1	1.246	0.944	1.265	1.071		1.1315	0.0762392		1	0.456	0.854	0.637	0.983		0.7325	0.116578		1	0.497	0.259	0.623	0.429		0.452	0.0758529		1	0.243	0.357	0.418	0.298		0.329	0.0377072		1	0.198	0.142	0.124	0.182
2	0.389	0.152	0.279	0.214		0.2585	0.0506401		2	1.929	2.583	2.079	1.869		2.115	0.16213		2	0.942	1.38	1.008	1.567		1.22425	0.149489		2	0.298	0.706	0.482	0.539		0.50625	0.0841273		2	0.222	0.495	0.048	0.376		0.28525	0.0968327		2	0.23	0.307	0.188	0.303
3	1.093	0.489	0.672	0.992		0.8115	0.140026		3	2.932	3.683	3.046	2.719		3.095	0.207382		3	1.759	2.36	1.492	2.269		1.97	0.207064		3	1.723	1.243	1.982	1.321		1.56725	0.173698		3	1.513	1.238	1.149	1.471		1.34275	0.0884801		3	0.525	0.783	0.427	0.65
4	2.08	1.362	1.49	1.933		1.71625	0.172235		4	4.215	7.123	6.098	5.341		5.69425	0.613549		4	3.275	4.503	4.726	3.872		4.094	0.327459		4	2.91	2.372	2.684	2.155		2.53025	0.166759		4	2.451	2.196	2.873	2.89		2.6025	0.169318		4	1.348	1.087	0.885	1.01
5	3.115	2.684	2.798	2.575		2.793	0.116588		5	6.823	9.217	7.126	8.469		7.90875	0.563985		5	5.741	7.078	6.959	5.876		6.4135	0.351223		5	3.717	4.712	4.148	3.93		4.12675	0.214004		5	3.847	3.563	4.112	3.843		3.84125	0.112088		5	2.648	2.073	1.894	2.438
6	4.008	5.246	3.909	3.302		4.11625	0.407636		6	12.401	10.284	9.691	11.872		11.062	0.641219		6	10.284	8.783	9.125	10.001		9.54825	0.354854		6	8.271	5.932	6.584	7.482		7.06725	0.511807		6	5.461	7.223	6.003	6.86		6.38675	0.400786		6	4.557	3.372	3.879	3.712
7	7.745	7.163	7.41	7.751		7.51725	0.14245		7	12.879	17.031	13.754	15.943		14.9017	0.958591		7	11.547	13.214	12.18	13.001		12.4855	0.384119		7	11.053	8.989	9.562	10.721		10.0813	0.484442		7	9.21	11.126	9.739	10.54		10.1537	0.423983		7	6.822	5.785	6.677	5.801
8	11.976	11.934	11.619	11.135		11.666	0.194099		8	20.153	15.942	17.879	19.117		18.2728	0.905333		8	16.647	14.875	15.312	17.123		15.9892	0.533717		8	17.635	14.803	16.278	15.097		15.9533	0.64485		8	14.576	16.68	15.24	17.032		15.882	0.582888		8	13.489	11.318	10.192	12.356
9	20.409	17.946	18.922	19.627		19.226	0.523697		9	26.219	22.146	21.985	19.763		22.5282	1.34504		9	18.824	20.613	19.502	18.279		19.3045	0.502801		9	20.256	24.312	21.905	23.079		22.388	0.864001		9	24.38	22.318	22.967	23.927		23.398	0.465146		9	17.14	18.728	19.219	17.943
10	27.214	28.834	25.481	26.456		26.9962	0.707848		10	25.691	30.247	26.829	28.417		27.796	0.989914		10	25.636	24.297	26.041	23.845		24.9548	0.525057		10	29.364	26.843	32.18	28.927		29.3285	1.09815		10	29.256	31.141	29.983	30.876		30.314	0.430958		10	24.899	23.007	26.014	25.784
11	33.977	34.892	36.754	30.958		34.1452	1.20934		11	29.712	34.498	30.895	33.027		32.033	1.07029		11	30.317	27.801	31.124	28.462		29.426	0.777121		11	36.478	41.202	35.915	39.873		38.367	1.28731		11	36.527	39.142	37.847	38.984		38.125	0.60574		11	30.258	31.348	29.53	32.973
12	39.653	37.124	41.212	36.48		38.6172	1.10314		12	31.674	38.012	34.567	36.921		35.2935	1.40439		12	32.773	35.94	34.018	33.061		33.948	0.71533		12	43.025	41.879	47.31	45.702		44.479	1.23775		12	41.101	44.577	42.348	43.919		42.9862	0.783264		12	38.163	37.308	37.948	36.42
13	40.811	46.318	42.062	43.754		43.2362	1.19115		13	38.427	44.317	36.825	41.502		40.2677	1.66234		13	40.883	38.712	41.245	39.534		40.0935	0.589551		13	46.284	51.913	47.596	49.72		48.8783	1.23466		13	48.252	45.336	47.641	44.988		46.5542	0.81653		13	41.742	44.001	43.303	42.527
14	50.488	46.611	48.789	45.249		47.7842	1.15916		14	44.456	46.231	39.789	47.102		44.3945	1.63089		14	43.899	44.809	46.546	45.143		45.0992	0.54923		14	54.839	52.791	58.372	50.913		54.2288	1.59688		14	46.62	51.002	48.763	50.567		49.238	0.998227		14	44.59	46.593	46.45	45.26
15	54.194	49.925	50.872	55.456		52.6118	1.31778		15	50.413	49.782	48.209	45.627		48.5078	1.06621		15	47.382	50.59	48.998	46.271		48.3102	0.943859		15	54.768	59.201	60.432	52.819		56.805	1.80124		15	53.193	51.084	54.008	52.722		52.7518	0.616113		15	49.005	48.362	50.496	46.983
16	50.754	59.034	53.389	56.412		54.8972	1.79927		16	55.376	54.901	48.908	53.235		53.105	1.47238		16	55.541	50.947	52.823	56.392		53.9258	1.25101		16	57.213	62.184	65.768	52.904		59.5172	2.81703		16	55.263	53.498	54.679	53.126		54.1415	0.499333		16	48.13	47.296	52.005	50.518

## Sheet: Panel J
Cell death (%)
Time (hpt)	WT HS					Mean	SEM		Time (hpt)	Zbp1-/- HS					Mean	SEM		Time (hpt)	Zbp1△Za2 HS					Mean	SEM
1	0.146	0.269	0.337	0.195		0.23675	0.0419014		1	0.191	0.307	0.322	0.253		0.26825	0.029708		1	0.315	0.153	0.114	0.298		0.22	0.0506902
2	0.476	0.237	0.319	0.355		0.34675	0.0496561		2	0.644	0.263	0.628	0.318		0.46325	0.10042		2	0.427	0.315	0.095	0.28		0.27925	0.0689545
3	0.71	0.247	0.188	0.526		0.41775	0.122157		3	1.081	0.905	0.24	0.545		0.69275	0.187661		3	0.233	0.487	0.259	0.383		0.3405	0.0587842
4	0.46152	0.48734	0.45413	0.47512		0.469527	0.00735847		4	0.697	1.32	1.756	0.984		1.18925	0.227805		4	0.192	0.594	0.588	0.386		0.44	0.0957601
5	0.945	0.765	0.625	1.05		0.84625	0.0943481		5	2.583	2.974	1.766	1.944		2.31675	0.280644		5	0.632	1.09	0.818	0.883		0.85575	0.0944743
6	2.043	0.864	1.233	1.265		1.35125	0.247883		6	2.861	4.151	3.611	2.926		3.38725	0.305923		6	0.966	0.77	1.634	1.2		1.1425	0.185918
7	3.469	1.902	1.084	2.987		2.3605	0.53704		7	6.129	5.102	3.279	3.365		4.46875	0.694694		7	2.331	2.181	2.101	2.455		2.267	0.0787358
8	3.091	5.192	3.784	4.553		4.155	0.456756		8	6.899	8.923	5.308	7.171		7.07525	0.740359		8	3.732	4.266	4.172	3.417		3.89675	0.197782
9	6.579	4.333	7.489	5.581		5.9955	0.677417		9	12.26	8.656	12.192	9.541		10.6623	0.920832		9	6.031	6.937	6.763	5.769		6.375	0.281656
10	10.828	9.181	11.154	8.9		10.0158	0.569873		10	18.476	12.853	16.632	11.021		14.7455	1.70609		10	11.657	11.281	9.692	8.049		10.1698	0.825258
11	14.451	13.228	17.218	16.436		15.3333	0.911902		11	21.669	17.997	17.964	21.23		19.715	1.00544		11	17.532	14.912	15.127	14.614		15.5463	0.67022
12	24.256	26.811	21.995	27.148		25.0525	1.20645		12	26.719	24.656	25.318	25.774		25.6167	0.433203		12	22.149	19.598	22.411	21.396		21.3885	0.634417
13	29.633	30.317	26.412	32.872		29.8085	1.32949		13	31.892	31.784	31.552	30.796		31.506	0.247065		13	27.023	25.751	26.561	24.106		25.8603	0.641117
14	34.927	35.875	34.141	39.391		36.0835	1.15808		14	37.958	43.755	34.194	39.376		38.8207	1.97497		14	35.061	29.749	31.168	30.385		31.5908	1.19259
15	37.351	50.617	40.319	43.265		42.888	2.84514		15	40.951	46.429	40.604	44.307		43.0727	1.39596		15	35.369	34.491	40.39	35.707		36.4892	1.32526
16	46.152	55.734	45.413	44.512		47.9527	2.61533		16	46.832	53.93	45.243	51.34		49.3362	2.00299		16	43.321	46.934	43.748	39.506		43.3772	1.52145

## Sheet: Panel K
Cell death (%)
Time (hpt)	WT LPS+HS					Mean	SEM		Time (hpt)	Zbp1-/- LPS+HS					Mean	SEM		Time (hpt)	Zbp1△Za2 LPS+HS					Mean	SEM
1	0.198	0.145	0.322	0.489		0.2885	0.0764335		1	0.265	0.432	0.511	0.189		0.34925	0.0740432		1	0.463	0.258	0.372	0.31		0.35075	0.0440783
2	0.287	0.258	0.46	0.346		0.33775	0.0446736		2	0.34	0.268	0.228	0.413		0.31225	0.0408011		2	0.294	0.609	0.32	0.431		0.4135	0.0716176
3	0.288	0.553	0.317	0.541		0.42475	0.0708712		3	0.621	0.401	0.49	0.293		0.45125	0.0694531		3	0.721	0.688	0.834	0.489		0.683	0.071825
4	0.497	0.918	0.656	0.746		0.70425	0.087898		4	0.877	0.525	0.648	0.751		0.70025	0.0748659		4	1.513	0.38	1.263	0.952		1.027	0.244289
5	1.17	1.888	0.716	0.936		1.1775	0.254324		5	1.124	0.836	0.979	1.189		1.032	0.0787073		5	2.84	1.145	1.985	2.216		2.0465	0.350578
6	3.279	1.849	2.42	2.609		2.53925	0.294783		6	1.426	1.872	1.243	2.087		1.657	0.194911		6	3.318	4.067	4.388	2.876		3.66225	0.344871
7	7.227	3.368	2.761	5.674		4.7575	1.03502		7	3.481	3.789	3.596	3.402		3.567	0.0840367		7	7.094	6.745	7.885	5.509		6.80825	0.494393
8	8.578	7.29	12.505	10.283		9.664	1.12804		8	9.567	6.803	6.226	10.09		8.1715	0.969786		8	11.539	9.184	9.863	12.147		10.6832	0.694948
9	15.006	14.301	18.398	14.907		15.653	0.928173		9	13.805	10.872	11.979	14.584		12.81	0.845749		9	15.556	13.623	15.307	16.162		15.162	0.543506
10	22.521	17.738	21.547	22.942		21.187	1.1862		10	16.671	12.619	17.291	19.443		16.506	1.42531		10	22.158	19.862	18.878	21.277		20.5437	0.729324
11	27.189	23.37	25.189	29.251		26.2497	1.26846		11	23.737	16.355	21.888	24.764		21.686	1.87397		11	26.708	24.429	24.064	25.812		25.2532	0.613881
12	28.199	31.387	30.601	32.106		30.5733	0.848987		12	29.358	22.188	28.785	27.442		26.9432	1.63514		12	32.712	30.999	29.601	27.853		30.2912	1.03209
13	35.017	32.956	31.92	36.826		34.1798	1.09193		13	31.836	26.763	34.309	30.903		30.9528	1.57059		13	31.722	30.013	36.506	34.639		33.22	1.45316
14	39.112	35.645	39.522	34.743		37.2555	1.20727		14	40.482	30.836	41.027	41.689		38.5085	2.56938		14	40.234	32.597	36.378	35.548		36.1893	1.57351
15	41.39	38.881	43.12	37.237		40.157	1.30557		15	43.407	35.653	46.29	42.822		42.043	2.26083		15	44.299	35.097	39.804	40.284		39.871	1.88355
16	45.246	40.211	47.122	41.187		43.4415	1.64117		16	46.277	40.389	50.138	49.057		46.4652	2.18255		16	47.524	38.621	43.62	46.251		44.004	1.96985

## Sheet: Panel L
Cell death (%)
Time (hpt)	si-Con LPS+HS					Mean	SEM		Time (hpt)	si-Zbp1 LPS+HS					Mean	SEM		Time (hpt)	Zbp1-/- LPS+HS					Mean	SEM
1	0.167	0.657	0.469	0.355		0.412	0.102692		1	0.014	1.036	0.765	0.348		0.54075	0.225496		1	0.492	0.917	0.215	0.341		0.49125	0.152794
2	0.367	0.296	0.627	0.506		0.449	0.0736354		2	0.05	1.799	1.287	0.643		0.94475	0.380625		2	0.594	1.597	0.14	0.941		0.818	0.307114
3	1.409	1.001	1.165	1.742		1.32925	0.161103		3	1.111	2.661	2.196	1.336		1.826	0.363484		3	1.812	1.281	1.985	1.126		1.551	0.206156
4	3.387	4.692	2.868	2.305		3.313	0.51		4	3.156	1.89	3.832	4.81		3.422	0.613217		4	3.328	2.978	3.725	1.952		2.99575	0.379904
5	8.341	6.465	9.238	10.44		8.621	0.837466		5	9.624	5.489	6.981	7.456		7.3875	0.855189		5	3.157	3.528	4.631	5.261		4.14425	0.486354
6	11.632	12.931	10.788	13.087		12.1095	0.548083		6	9.793	8.718	7.987	11.356		9.4635	0.731776		6	6.09	5.481	7.322	8.822		6.92875	0.738158
7	14.685	18.072	13.573	15.532		15.4655	0.956948		7	9.423	13.394	11.244	13.775		11.959	1.01241		7	12.073	10.782	11.915	10.394		11.291	0.414788
8	21.955	20.431	20.881	22.307		21.3935	0.441477		8	16.468	14.947	17.442	16.387		16.311	0.513978		8	18.137	19.472	17.939	14.341		17.4722	1.09786
9	26.923	24.958	26.3	24.75		25.7327	0.524762		9	21.667	22.214	21.823	22.046		21.9375	0.120591		9	26.661	25.153	27.825	20.89		25.1322	1.51617
10	31.074	30.41	30.874	28.978		30.334	0.472909		10	26.046	28.68	24.876	26.884		26.6215	0.800224		10	32.009	32.869	33.737	25.871		31.1215	1.78536
11	32.98	34.861	37.202	34.983		35.0065	0.863551		11	31.529	32.918	29.74	32.345		31.633	0.692365		11	41.156	38.518	37.535	30.929		37.0345	2.174
12	38.446	41.174	42.093	38.96		40.1683	0.872841		12	41.165	39.109	39.524	37.585		39.3458	0.735852		12	45.077	40.363	42.922	35.487		40.9622	2.06376
13	43.456	45.349	50.08	47.045		46.4825	1.40543		13	45.731	42.221	46.952	46.023		45.2317	1.03679		13	46.13	48.106	45.548	40.998		45.1955	1.50243
14	52.586	46.82	50.005	48.096		49.3768	1.25404		14	48.922	52.519	55.471	50.886		51.9495	1.3851		14	51.734	48.963	51.994	45.331		49.5055	1.55133
15	57.593	50.129	57.829	56.272		55.4558	1.80833		15	50.148	54.79	57.979	54.952		54.4672	1.61574		15	58.973	52.773	59.186	50.501		55.3583	2.19838
16	58.561	55.459	60.814	64.042		59.719	1.81144		16	52.723	66.067	60.28	61.66		60.1825	2.77585		16	63.935	55.651	62.028	55.205		59.2048	2.21685
