# Supplementary material for: NINJ1 mediates inflammatory cell death, PANoptosis, and lethality during infection conditions and heat stress
Source: Nat Commun. 2024 Feb 26;15:1739. doi: 10.1038/s41467-024-45466-x (PMC10897308; doi:10.1038/s41467-024-45466-x)
Supplement: Supplementary file 7 — Source Data [file 41467_2024_45466_MOESM7_ESM.zip › Final Source Data Files/Figure 3 Source Data.xlsx]

## Sheet: Panel B
	Cell death (%)
	WT LPS+HS	Casp1-/- LPS+HS	Casp2-/- LPS+HS	Casp3-/- LPS+HS	Casp6-/- LPS+HS	Casp7-/- LPS+HS	Casp11-/- LPS+HS	Casp1/11-/- LPS+HS	Casp12-/- LPS+HS
	57.4582	62.8722	48.9793	65.0105	53.6662	32.3593	48.549	61.4422	60.0373
	53.5951	54.9125	55.346	60.0979	59.25	37.678	51.6825	57.2345	59.235
	55.0768	64.3028	58.345	66.56	52.43	35.6754	55.6103	59.4345	55.234
Mean	55.3767	60.6958	54.2234	63.8894	55.1154	35.2376	51.9472	59.3704	58.1687
SEM	1.12521	2.92099	2.76128	1.94785	2.09787	1.55093	2.04271	1.21508	1.48554

## Sheet: Panel C
Cell death (%)
Time (hpt)	WT LPS+HS					Mean	SEM		Time (hpt)	Casp7-/- LPS+HS					Mean	SEM		Time (hpt)	Casp7-/-Ripk3-/- LPS+HS					Mean	SEM		Time (hpt)	Casp8-/-Ripk3-/- LPS+HS					Mean	SEM
1	0.481	0.189	0.289	0.414		0.34325	0.0650107		1	0.369	0.074	0.191	0.298		0.233	0.0643985		1	0.145	0.234	0.218	0.172		0.19225	0.0205117		1	0.396	0.021	0.24	0.132		0.19725	0.0799222
2	0.582	0.285	0.432	0.376		0.41875	0.0622781		2	0.138	0.553	0.279	0.416		0.3465	0.08921		2	0.31	0.071	0.137	0.21		0.182	0.0512461		2	0.242	0.346	0.413	0.288		0.32225	0.0369828
3	0.602	1.118	0.803	1.01		0.88325	0.114278		3	0.22	0.897	0.45	0.653		0.555	0.144285		3	0.361	0.228	0.315	0.182		0.2715	0.0406253		3	0.083	0.409	0.157	0.344		0.24825	0.0767261
4	0.825	2.148	1.234	1.678		1.47125	0.284995		4	0.706	1.239	1.002	1.198		1.03625	0.121624		4	0.49	0.243	0.324	0.162		0.30475	0.0700469		4	0.289	0.062	0.398	0.078		0.20675	0.0820928
5	3.028	2.136	2.822	1.964		2.4875	0.258463		5	0.996	2.428	1.323	2.335		1.7705	0.359522		5	0.323	0.329	0.324	0.33		0.3265	0.00175594		5	0.51	0.23	0.127	0.336		0.30075	0.0817633
6	4.921	6.322	5.421	5.065		5.43225	0.314647		6	2.03	2.873	2.981	1.936		2.455	0.274072		6	0.356	0.732	0.501	0.818		0.60175	0.10578		6	0.583	0.854	0.632	0.82		0.72225	0.0673602
7	10.736	6.478	8.901	7.782		8.47425	0.901936		7	3.933	3.08	2.789	4.025		3.45675	0.30789		7	0.55	0.945	0.705	0.942		0.7855	0.0965544		7	1.204	0.669	0.741	1.132		0.9365	0.135263
8	11.048	15.067	14.632	11.824		13.1427	1.00198		8	5.543	4.154	4.944	3.942		4.64575	0.368679		8	0.687	0.915	1.312	0.605		0.87975	0.158304		8	1.432	1.246	1.027	1.689		1.3485	0.14047
9	15.273	23.306	17.847	20.951		19.3443	1.75817		9	9.275	7.316	8.924	7.287		8.2005	0.523993		9	2.831	1.472	2.056	3.006		2.34125	0.355752		9	2.512	1.593	1.832	1.953		1.9725	0.194765
10	21.458	28.183	24.006	26.927		25.1435	1.50821		10	11.166	13.145	12.784	12.499		12.3985	0.43157		10	4.417	6.282	5.874	4.889		5.3655	0.430624		10	2.027	2.93	3.699	4.107		3.19075	0.45827
11	26.982	35.216	30.715	33.58		31.6232	1.80515		11	17.771	16.048	15.605	18.456		16.97	0.680876		11	7.028	9.874	8.21	7.736		8.212	0.604888		11	6.517	3.853	4.295	4.919		4.896	0.582897
12	30.431	45.29	35.891	41.978		38.3975	3.29234		12	21.629	19.045	18.392	22.312		20.3445	0.958382		12	12.425	9.381	11.57	8.784		10.54	0.867993		12	10.027	7.203	6.127	9.978		8.33375	0.988222
13	32.932	54.087	41.765	46.173		43.7392	4.41299		13	19.256	26.157	21.773	28.019		23.8012	2.00233		13	11.106	13.243	11.786	14.257		12.598	0.710265		13	14.722	8.194	12.081	7.899		10.724	1.63827
14	38.295	58.092	47.005	51.834		48.8065	4.17456		14	32.269	25.938	26.707	30.825		28.9347	1.54471		14	15.891	12.487	13.723	15.349		14.3625	0.776528		14	11.781	15.929	14.207	12.388		13.5762	0.938445
15	40.671	66.218	52.859	57.462		54.3025	5.32183		15	29.565	35.271	30.876	33.212		32.231	1.26318		15	14.902	17.349	15.752	18.019		16.5055	0.715376		15	18.257	14.403	16.339	13.898		15.7243	0.994721
16	43.256	62.397	58.937	61.629		56.5547	4.49455		16	32.649	37.543	36.295	33.584		35.0178	1.14291		16	16.116	20.493	18.942	17.802		18.3382	0.923464		16	11.851	15.932	23.605	19.294		17.6705	2.49571

## Sheet: Panel D
Cell death (%)
Time (hpt)	WT LPS+HS					Mean	SEM		Time (hpt)	Gsdmd-/- LPS+HS					Mean	SEM		Time (hpt)	Gsdme-/- LPS+HS					Mean	SEM		Time (hpt)	Mlkl-/- LPS+HS					Mean	SEM		Time (hpt)	Gsdmd-/-Gsdme-/- LPS+HS					Mean	SEM		Time (hpt)	Gsdmd-/-Mlkl-/- LPS+HS
1	0.36	0.142	0.288	0.19		0.245	0.0489115		1	0.482	0.22	0.364	0.27		0.334	0.0576599		1	0.26	0.61	0.424	0.35		0.411	0.0743259		1	0.312	0.184	0.245	0.13		0.21775	0.0392266		1	0.541	0.251	0.29	0.42		0.3755	0.0659425		1	0.19	0.36	0.282	0.44
2	0.253	0.51	0.38	0.62		0.44075	0.0795124		2	0.245	0.535	0.37	0.454		0.401	0.0619556		2	0.76	0.51	0.89	0.645		0.70125	0.0810446		2	0.414	0.293	0.36	0.543		0.4025	0.0529693		2	0.42	0.662	0.53	0.492		0.526	0.0507477		2	0.292	0.62	0.424	0.554
3	0.88	0.62	0.781	0.543		0.706	0.0763031		3	0.291	0.425	0.523	0.187		0.3565	0.0738439		3	0.672	0.94	0.56	0.8		0.743	0.0819492		3	0.58	0.32	0.46	0.232		0.398	0.0767072		3	1.31	0.75	1.12	0.96		1.035	0.118919		3	1.94	1.33	1.68	1.26
4	1.45	1.02	1.28	1.62		1.3425	0.127957		4	0.985	0.61	0.457	0.82		0.718	0.116002		4	1.21	0.85	1.134	1.02		1.0535	0.0782661		4	0.922	0.653	0.84	0.59		0.75125	0.0778282		4	2.853	1.49	2.053	1.95		2.0865	0.283297		4	2.48	4.023	3.77	3.11
5	1.79	2.34	2.1	2.44		2.1675	0.144648		5	1.78	1.046	0.94	1.5		1.3165	0.196517		5	2.45	1.27	1.92	1.74		1.845	0.243807		5	1.153	1.48	1.34	1.41		1.34575	0.0703188		5	3.343	6.12	5.19	4.82		4.86825	0.577287		5	10.42	5.92	8.63	6.54
6	4.65	4.154	4.77	4.25		4.456	0.149964		6	2.56	2.974	2.42	3.15		2.776	0.171385		6	2.19	3.513	2.8	2.568		2.76775	0.278408		6	3.15	3.42	3.18	3.29		3.26	0.0612372		6	5.27	8.12	6.682	7.92		6.998	0.657952		6	10.056	14.54	12.81	11.243
7	6.224	8.17	7.593	6.88		7.21675	0.423202		7	3.763	4.95	4.295	3.946		4.2385	0.261579		7	5.71	3.33	4.92	4.11		4.5175	0.513182		7	6.124	5.07	5.88	4.62		5.4235	0.34996		7	8.64	12.38	9.79	11.45		10.565	0.835848		7	14.18	17.62	15.34	16.49
8	11.09	13.27	11.83	12.673		12.2157	0.477549		8	11.97	10.84	12.28	10.935		11.5063	0.363314		8	11.76	9.52	10.87	10.187		10.5842	0.479103		8	11.23	8.494	10.676	7.83		9.5575	0.824802		8	13.49	17.23	15.18	14.924		15.206	0.770359		8	17.822	23.46	20.344	19.07
9	17.68	15.926	18.74	21.33		18.419	1.13057		9	18.9	17.144	18.42	17.75		18.0535	0.384078		9	16.2	18.935	17.455	16.88		17.3675	0.582053		9	13.744	18.65	15.82	14.27		15.621	1.10162		9	19.12	24.89	21.45	23.063		22.1308	1.2251		9	29.12	22.563	26.75	24.38
10	28.52	21.143	29.811	32.06		27.8835	2.36287		10	28.623	26.38	25.484	29.14		27.4067	0.87724		10	27.893	25.12	28.756	24.92		26.6723	0.970915		10	29.32	22.14	26.78	21.055		24.8238	1.94613		10	33.41	24.784	30.935	26.87		28.9997	1.9473		10	33.72	27.58	29.917	31.67
11	32.94	27.12	34.67	36.857		32.8967	2.08568		11	33.23	35.42	34.575	33.81		34.2588	0.475063		11	29.64	32.87	30.51	33.26		31.57	0.884807		11	27.58	38.925	29.73	35.21		32.8612	2.5817		11	39.245	31.892	36.46	32.73		35.0817	1.7063		11	40.82	32.34	37.094	34.565
12	46.231	32.763	45.18	41.944		41.5295	3.06123		12	39.12	41.85	40.79	38.946		40.1765	0.69566		12	32.37	41.244	35.89	38.526		37.0075	1.89317		12	31.58	44.23	36.97	40.21		38.2475	2.67285		12	44.12	36.29	41.586	38.147		40.0358	1.74839		12	35.42	43.923	39.18	41.76
13	51.29	37.15	49.723	46.8		46.2408	3.16985		13	49.37	46.824	48.75	50.12		48.766	0.705322		13	33.58	48.243	43.72	38.91		41.1133	3.15215		13	35.42	48.984	41.756	38.89		41.2625	2.88139		13	38.24	45.672	42.11	40.984		41.7515	1.5389		13	39.891	47.62	44.274	43.03
14	49.945	42.67	51.793	54.12		49.632	2.47284		14	54.123	48.65	51.886	54.793		52.363	1.38493		14	51.723	40.23	49.154	42.885		45.998	2.67234		14	40.92	54.673	45.182	50.34		47.7788	2.99828		14	43.646	50.233	46.12	48.89		47.2223	1.46772		14	45.37	53.242	49.15	52.085
15	49.92	45.083	53.42	54.35		50.6932	2.0992		15	56.152	50.38	54.934	51.62		53.2715	1.3586		15	42.284	54.195	46.73	52.14		48.8372	2.69257		15	45.784	56.32	52.09	49.85		51.011	2.19885		15	45.21	50.83	47.643	52.11		48.9483	1.56034		15	48.631	56.18	52.79	50.925
16	60.23	50.85	59.12	54.762		56.2405	2.14963		16	53.94	53.212	55.79	57.626		55.142	0.989944		16	47.68	56.124	50.933	54.793		52.3825	1.91537		16	46.783	59.12	52.033	50.285		52.0552	2.59553		16	46.121	53.89	50.321	49.753		50.0212	1.5901		16	50.116	61.25	56.091	54.771

## Sheet: Panel F
Cell death (%)
Time (hpt)	WT HS					Mean	SEM		Time (hpt)	Mlkl-/- HS					Mean	SEM
1	0.634	0.401	0.607	0.518		0.54	0.0525436		1	0.301	0.171	0.26	0.291		0.25575	0.0295674
2	0.579	0.7	0.621	0.695		0.64875	0.0294403		2	0.573	0.409	0.472	0.245		0.42475	0.0687803
3	1.127	0.863	0.994	0.747		0.93275	0.0820837		3	0.95	0.977	1.093	1.054		1.0185	0.0331976
4	0.822	1.864	2.116	0.565		1.34175	0.381411		4	0.752	1.655	1.274	2.167		1.462	0.299126
5	3.035	1.325	1.976	2.979		2.32875	0.413679		5	1.946	2.729	2.046	3.082		2.45075	0.273022
6	5.012	1.927	2.605	4.232		3.444	0.712085		6	2.539	4.076	4.285	3.616		3.629	0.389274
7	3.987	7.487	7.092	5.173		5.93475	0.822734		7	7.195	6.381	6.899	5.507		6.4955	0.36995
8	6.979	8.958	10.987	11.547		9.61775	1.04064		8	10.421	13.044	12.229	11.969		11.9158	0.548345
9	14.308	15.092	16.829	11.362		14.3978	1.14079		9	17.847	18.803	20.131	15.335		18.029	1.01276
10	19.351	21.691	21.094	25.074		21.8025	1.19816		10	26.312	30.693	27.097	28.272		28.0935	0.955511
11	28.619	27.636	32.748	29.835		29.7095	1.10818		11	38.424	36.137	43.78	38.686		39.2568	1.61276
12	35.63	43.55	40.48	32.848		38.127	2.39876		12	45.488	45.541	50.639	42.998		46.1665	1.60453
13	40.154	44.554	41.61	48.403		43.6803	1.8209		13	54.502	55.52	57.465	45.908		53.3488	2.55527
14	45.434	55.879	50.49	53.916		51.4297	2.28782		14	64.588	58.186	62.805	50.831		59.1025	3.06943
15	50.641	62.196	56.432	63.813		58.2705	2.99608		15	67.563	62.336	66.114	53.776		62.4473	3.09326
16	55.186	66.412	69.295	67.329		64.5555	3.18053		16	69.861	70.359	68.286	55.444		65.9875	3.54216
