# Supplementary material for: NINJ1 mediates inflammatory cell death, PANoptosis, and lethality during infection conditions and heat stress
Source: Nat Commun. 2024 Feb 26;15:1739. doi: 10.1038/s41467-024-45466-x (PMC10897308; doi:10.1038/s41467-024-45466-x)
Supplement: Supplementary file 7 — Source Data [file 41467_2024_45466_MOESM7_ESM.zip › Final Source Data Files/Figure 4 Source Data.xlsx]

## Sheet: Panel B
Gene	P value	(-log10(P value))	log(FC)
Ninj1	0.008216	2.08534	0.59104
Gsdmc4	0.0086542	2.06277	1.6817
Gsdmc2	0.061929	1.20811	-0.35786
Gsdma3	0.084119	1.07511	-2.3321
Gsdmc3	0.11902	0.92438	-0.38927
Gsdma2	0.14168	0.848691	-0.49476
Mlkl	0.16377	0.785766	0.50331
Gsdmd	0.24062	0.618668	0.55833
Gsdmc	0.34237	0.465504	0.10585
Gsdma	0.45832	0.338831	0.62214
Ninj2	0.53637	0.270536	0.072642

## Sheet: Panel C
Mean NINJ1 expression (Z score)
MCF7 Untreated		MCF7 Hyperthermia		MDA231 Untreated		MDA231 Hyperthermia		MDA468 Untreated		MDA468 Hyperthermia
-0.618705		0.316141		-1.13716		0.820451		0.0932216		1.08901
-2.10109		-0.152347		-0.666162		1.93659		-0.00169894		1.02513
-0.342891		0.671545		-1.32359		-0.0855623		0.0738685		1.11188
-0.678795		1.16465		0.0814514				-0.933665
-0.634888		1.53532		0.230462				-1.78598
-0.11789		0.958948		0.14352				-0.671772
Mean	SEM	Mean	SEM	Mean	SEM	Mean	SEM	Mean	SEM	Mean	SEM
-0.749	0.28	0.749	0.24	-0.44	0.28	0.89	0.58	-0.537	0.3	1.07	0.02

## Sheet: Panel E
Cell death (%)
Time (hpt)	WT LPS+HS					Mean	SEM		Time (hpt)	Ninj1-/- LPS+HS					Mean	SEM		Time (hpt)	WT+Gly LPS+HS					Mean	SEM		Time (hpt)	WT Untreated					Mean	SEM		Time (hpt)	Ninj1-/- Untreated					Mean	SEM		Time (hpt)	WT+Gly Untreated
1	0.176	0.236	0.191	0.225		0.207	0.014089		1	0.134	0.408	0.289	0.349		0.295	0.0589081		1	0.595	0.389	0.612	0.503		0.52475	0.0511931		1	0.377	0.701	0.528	0.273		0.46975	0.0931767		1	0.451	0.632	0.59	0.652		0.58125	0.0452979		1	0.014	0.854	0.666	0.232
2	0.591	0.373	0.52	0.32		0.451	0.0629854		2	0.222	0.457	0.379	0.186		0.311	0.0642171		2	0.365	0.805	0.611	0.801		0.6455	0.103879		2	0.271	0.458	0.749	0.113		0.39775	0.136673		2	0.688	0.44	0.309	0.775		0.553	0.107941		2	0.563	0.039	0.424	0.652
3	0.847	0.954	0.913	0.86		0.8935	0.0247066		3	0.657	0.366	0.545	0.278		0.4615	0.0856276		3	1.116	1.001	0.879	0.85		0.9615	0.0610116		3	0.252	0.738	0.541	0.823		0.5885	0.126764		3	0.781	0.448	0.524	0.854		0.65175	0.0980836		3	0.717	0.147	0.313	0.102
4	2.134	2.556	2.343	2.217		2.3125	0.0918355		4	0.51	0.849	0.813	0.909		0.77025	0.0889807		4	1.786	1.922	1.431	1.302		1.61025	0.145838		4	0.085	1.171	0.764	0.426		0.6115	0.232363		4	0.849	0.542	0.477	0.414		0.5705	0.0964404		4	0.146	0.896	0.527	0.914
5	4.786	3.508	4.184	4.765		4.31075	0.301756		5	0.786	1.202	1.034	1.138		1.04	0.0914695		5	1.855	2.298	1.832	2.154		2.03475	0.11436		5	0.124	0.826	0.621	1.14		0.67775	0.213212		5	1.091	1.021	0.804	0.926		0.9605	0.0621644		5	0.824	0.292	0.545	0.842
6	7.255	5.813	5.952	7.08		6.525	0.373742		6	1.799	1.216	1.215	1.236		1.3665	0.144248		6	3.22	3.741	2.687	3.378		3.2565	0.21893		6	1.062	0.222	0.365	0.839		0.622	0.197218		6	0.989	1.267	2.2	0.957		1.35325	0.290706		6	1.195	0.59	0.389	0.824
7	11.238	9.284	11.67	8.969		10.2903	0.680697		7	1.864	2.916	2.389	2.034		2.30075	0.23242		7	5.054	3.937	3.635	3.685		4.07775	0.332059		7	0.328	1.215	0.902	0.451		0.724	0.204961		7	1.656	1.558	1.074	1.381		1.41725	0.127785		7	0.354	1.378	1.616	1.132
8	15.942	12.991	14.265	13.998		14.299	0.612513		8	4.02	3.036	3.931	4.402		3.84725	0.289069		8	5.472	5.027	4.632	5.706		5.20925	0.238438		8	1.69	0.716	0.414	1.229		1.01225	0.281661		8	1.721	1.264	1.69	1.888		1.64075	0.132897		8	0.183	0.713	1.056	0.898
9	17.532	21.547	19.484	20.226		19.6973	0.838398		9	3.711	6.36	4.153	5.923		5.03675	0.650324		9	7.937	5.88	6.302	7.428		6.88675	0.47884		9	2.061	0.554	1.098	1.952		1.41625	0.359106		9	2.288	1.28	1.837	0.899		1.576	0.305643		9	0.396	1.361	0.681	0.922
10	25.137	22.487	21.767	24.283		23.4185	0.77973		10	5.218	6.712	7.298	5.423		6.16275	0.502515		10	8.571	8.63	7.097	8.218		8.129	0.355822		10	1.757	0.523	0.688	2.321		1.32225	0.43085		10	2.216	1.078	2.011	1.404		1.67725	0.263851		10	1.565	0.308	1.514	1.423
11	27.779	31.281	26.214	30.569		28.9608	1.18713		11	10.924	7.489	11.045	8.599		9.51425	0.878916		11	10.377	8.072	9.99	8.919		9.3395	0.523047		11	2.213	1.126	1.43	0.716		1.37125	0.316425		11	2.432	1.359	2.648	2.479		2.2295	0.293849		11	0.907	1.769	1.425	1.461
12	36.138	30.996	35.254	31.518		33.4765	1.29845		12	10.773	14.569	12.138	9.789		11.8172	1.03599		12	10.975	13.073	12.669	11.42		12.0343	0.498433		12	1.856	1.156	1.463	1.788		1.56575	0.161269		12	2.676	2.18	2.617	1.861		2.3335	0.192461		12	1.831	1.193	1.622	1.182
13	42.451	38.793	36.749	42.81		40.2007	1.46538		13	17.626	14.118	13.743	18.284		15.9428	1.17201		13	12.662	15.584	14.131	13.085		13.8655	0.650726		13	1.781	0.862	1.544	1.026		1.30325	0.215595		13	2.668	2.234	2.763	2.733		2.5995	0.123436		13	1.111	1.925	2.012	1.924
14	49.139	44.624	43.317	49.607		46.6718	1.5851		14	14.695	25.634	18.486	19.431		19.5615	2.26811		14	17.754	19.76	19.12	18.197		18.7078	0.451635		14	0.871	2.031	0.869	1.644		1.35375	0.29025		14	2.93	2.227	2.005	2.972		2.5335	0.245416		14	0.878	0.752	2.213	2.38
15	50.284	56.735	52.902	57.431		54.338	1.67852		15	16.464	22.711	23.409	25.027		21.9027	1.87668		15	19.917	24.214	25.197	21.235		22.6408	1.23843		15	1.532	1.926	2.081	1.558		1.77425	0.13619		15	2.643	2.552	2.317	2.4		2.478	0.0734314		15	1.097	2.114	2.223	1.215
16	62.828	57.312	55.091	60.578		58.9522	1.71426		16	20.54	23.346	29.772	27.109		25.1917	2.03511		16	31.245	25.607	27.85	26.448		27.7875	1.24188		16	1.944	2.188	2.219	2.276		2.15675	0.0732204		16	3.235	2.942	2.842	3.643		3.1655	0.179685		16	3.08	1.735	1.758	2.511

## Sheet: Panel G
Cell death (%)
Time (hpt)	WT HS					Mean	SEM		Time (hpt)	Ninj1-/- HS					Mean	SEM		Time (hpt)	WT+Gly HS					Mean	SEM		Time (hpt)	WT Untreated					Mean	SEM		Time (hpt)	Ninj1-/- Untreated					Mean	SEM		Time (hpt)	WT+Gly Untreated
1	0.385	1.128	0.669	0.59		0.693	0.156864		1	0.37	0.523	0.495	0.367		0.43875	0.0409642		1	0.301	0.695	0.189	0.485		0.4175	0.11081		1	0.693	0.815	0.165	0.487		0.54	0.142147		1	0.453589	0.700978	0.612703	0.891523		0.664698	0.0913037		1	0.63	1.139	0.75	0.631
2	1.01	1.544	1.528	0.651		1.18325	0.216468		2	0.785	0.33	0.602	0.426		0.53575	0.100371		2	0.727	0.951	1.531	1.208		1.10425	0.172888		2	0.029	0.236	0.748	0.52		0.38325	0.157829		2	0.580111	0.525197	0.467498	0.542099		0.528726	0.0234175		2	0.204	0.832	0.976	0.408
3	3.647	0.637	2.546	1.15		1.995	0.682574		3	0.926	0.53	0.392	0.899		0.68675	0.13346		3	1.866	2.238	2.18	1.429		1.92825	0.185393		3	0.476	0.693	0.802	0.57		0.63525	0.0711564		3	0.452733	0.419987	0.651686	0.856275		0.59517	0.100973		3	0.535	0.496	0.71	0.978
4	2.764	1.545	5.842	4.642		3.69825	0.957237		4	0.443	0.935	0.536	0.722		0.659	0.108754		4	3.579	3	1.752	2.615		2.7365	0.383323		4	0.923	0.442	0.367	0.675		0.60175	0.125564		4	0.330679	0.650962	0.573998	0.827065		0.595676	0.102993		4	0.793	0.782	0.824	0.989
5	7.765	2.475	6.243	4.802		5.32125	1.12518		5	0.789	1.225	1.7	1.184		1.2245	0.186503		5	4.93	2.815	3.539	4.47		3.9385	0.473235		5	0.991	0.754	1.086	1.076		0.97675	0.0772478		5	1.08617	1.15953	1.01531	0.586423		0.961857	0.128561		5	1.473	1.083	0.63	0.611
6	6.988	9.461	6.713	12.211		8.84325	1.28138		6	2.544	1.754	1.76	2.218		2.069	0.192036		6	4.19	6.142	2.658	4.224		4.3035	0.713381		6	1.068	0.602	1.096	1.231		0.99925	0.137114		6	0.940733	1.16953	1.60619	0.422227		1.03467	0.24643		6	1.427	1.229	1.106	0.96
7	9.014	15.302	11.684	15.876		12.969	1.61211		7	2.636	2.019	3.184	2.133		2.493	0.26649		7	3.903	6.506	6.791	4.042		5.3105	0.775202		7	0.792	1.097	0.604	0.652		0.78625	0.110994		7	0.990177	1.60608	0.817552	1.48735		1.22529	0.190438		7	0.864	0.897	1.318	1.398
8	21.437	13.726	11.798	15.143		15.526	2.08616		8	3.356	3.907	3.47	4.442		3.79375	0.246558		8	4.745	6.957	4.116	8.263		6.02025	0.964359		8	1.518	0.691	1.454	1.235		1.2245	0.187871		8	1.08505	1.40197	1.1882	0.971034		1.16156	0.0915895		8	1.186	1.032	1.613	0.922
9	24.564	17.978	21.325	19.23		20.7743	1.4396		9	4.644	4.498	4.937	3.189		4.317	0.386919		9	8.648	8.023	6.324	9.18		8.04375	0.620091		9	0.921	0.682	1.02	1.271		0.9735	0.121928		9	0.929953	1.53449	1.87075	1.03127		1.34161	0.220408		9	0.791	1.271	1.714	1.403
10	30.232	24.726	23.541	27.934		26.6082	1.52316		10	7.696	5.425	7.083	8.367		7.14275	0.629756		10	11.315	10.013	10.321	7.719		9.842	0.760238		10	0.969	1.438	0.767	1.218		1.098	0.146117		10	1.12373	1.17474	1.2167	1.22484		1.185	0.0231858		10	1.535	1.02	2.031	1.617
11	36.872	30.137	31.205	29.938		32.038	1.63517		11	9.854	10.411	11.267	6.127		9.41475	1.13378		11	15.153	9.084	14.194	14.254		13.1713	1.37996		11	1.837	1.543	1.612	1.31		1.5755	0.108498		11	1.46412	1.68884	1.6003	1.60764		1.59023	0.046576		11	1.583	1.812	1.621	1.288
12	30.216	41.882	35.439	44.504		38.0102	3.22129		12	12.273	13.385	12.046	9.723		11.8567	0.769064		12	14.531	17.146	13.651	14.586		14.9785	0.753582		12	1.269	1.676	0.54	1.232		1.17925	0.235627		12	1.55173	1.93783	1.87028	1.98622		1.83651	0.0978607		12	2.624	1.832	1.429	1.059
13	40.657	50.579	47.191	43.793		45.555	2.14111		13	16.932	14.894	17.877	15.32		16.2557	0.696165		13	15.873	21.364	19.842	22.037		19.779	1.38057		13	1.915	1.135	1.157	1.373		1.395	0.181459		13	2.07249	1.68205	1.97504	1.5535		1.82077	0.121737		13	2.577	1.789	1.341	1.066
14	63.417	45.831	55.098	43.412		51.9395	4.58022		14	23.144	21.654	20.58	18.136		20.8785	1.05453		14	27.038	24.762	22.344	22.154		24.0745	1.15246		14	1.748	2.223	1.896	1.356		1.80575	0.179781		14	2.28714	1.74789	1.74684	2.26911		2.01275	0.153261		14	2.118	1.424	2.721	1.862
15	57.211	61.863	58.309	53.932		57.8287	1.63483		15	28.11	26.005	22.927	24.056		25.2745	1.13905		15	28.657	24.895	25.221	26.331		26.276	0.851096		15	3.02	1.968	2.599	2.096		2.42075	0.24175		15	2.27425	1.39634	2.05967	1.8027		1.88324	0.188763		15	2.592	1.219	1.726	1.46
16	70.456	54.892	66.119	59.745		62.803	3.43389		16	32.213	29.206	26.772	27.906		29.0243	1.17347		16	30.101	26.839	29.688	31.155		29.4458	0.922168		16	2.341	2.87	2.108	2.428		2.43675	0.159433		16	2.46416	1.47705	2.60335	2.15355		2.17453	0.250781		16	3.646	2.408	1.246	2.888

## Sheet: Panel I
	Cell death (%)
	LPS+HS		HS
	WT	WT+Gly	WT	WT+Gly
	44.359	17.5281	39.379	10.8181
	39.4303	10.1838	47.2828	17.2064
	40.181	14.5905	45.8839	17.7194
Mean	41.3234	14.1008	44.1819	15.248
SEM	1.53318	2.13419	2.43516	2.21987

## Sheet: Panel J
Cell death (%)
Time (hpt)	WT LPS+HS					Mean	SEM		Time (hpt)	Gsdmd-/-Gsdme-/-Mlkl-/- LPS+HS					Mean	SEM		Time (hpt)	WT+Gly LPS+HS					Mean	SEM		Time (hpt)	Gsdmd-/-+Gly LPS+HS					Mean	SEM		Time (hpt)	Gsdme-/-+Gly LPS+HS					Mean	SEM		Time (hpt)	Mlkl-/-+Gly LPS+HS
1	0.112716	0.510564	0.193274	0.464971		0.320381	0.0984703		1	0.140335	0.211683	0.254847	0.216129		0.205749	0.0238617		1	0.32984	0.26114	0.08943	0.15646		0.209218	0.0535242		1	0.340119	0.197036	0.346195	0.336818		0.305042	0.0360543		1	0.832195	0.377862	0.527289	0.204047		0.485348	0.133149		1	0.267129	0.158977	0.278902	0.337217
2	0.666852	0.253756	0.700899	0.144444		0.441488	0.141881		2	0.135564	0.220888	0.163652	0.207289		0.181848	0.0196737		2	0.05452	0.65061	0.26261	0.16423		0.282992	0.129699		2	0.097506	0.227481	0.092345	0.246811		0.166036	0.0412581		2	0.496168	0.354802	0.470017	0.285496		0.401621	0.0494083		2	0.276108	0.136123	0.377469	0.183287
3	0.645816	0.434699	1.11224	0.319687		0.628111	0.174935		3	0.084766	0.355646	0.329777	0.199786		0.242494	0.0626656		3	0.287608	0.092672	0.498963	0.094344		0.243397	0.0966969		3	0.230877	0.191816	0.243276	0.187937		0.213477	0.0138811		3	0.209787	0.587764	0.769608	0.152422		0.429895	0.148819		3	0.474038	0.027695	0.351768	0.403604
4	1.61331	0.826462	0.716084	1.96274		1.27965	0.302893		4	0.140019	0.379797	0.541337	0.325604		0.346689	0.082735		4	0.318982	0.142288	0.486853	0.147833		0.273989	0.0819532		4	0.294299	0.351081	0.294856	0.439564		0.34495	0.0342349		4	0.078762	0.702359	0.599074	0.915751		0.573986	0.177754		4	0.461361	0.515205	0.177928	0.302862
5	2.4574	1.7447	1.7344	2.8835		2.205	0.282461		5	0.273763	0.789537	0.635559	0.369465		0.517081	0.118766		5	0.576099	0.605625	0.517347	0.543731		0.560701	0.0191981		5	0.117997	0.622567	0.506685	0.578714		0.456491	0.115332		5	0.902105	0.771898	1.28008	0.890637		0.961179	0.110299		5	0.667874	0.317488	0.481368	0.364563
6	4.9004	4.2728	4.1472	3.9793		4.32493	0.201025		6	2.7814	2.51222	3.11916	3.06138		2.86854	0.139806		6	0.877274	1.1217	1.01935	1.03403		1.01309	0.0505969		6	0.724387	0.36029	0.549074	0.348238		0.495497	0.089082		6	1.15628	0.464668	0.711642	1.47606		0.952163	0.225765		6	1.16751	0.72298	1.16445	0.328998
7	9.7114	6.9106	8.6214	8.2708		8.37855	0.577491		7	5.84128	5.4917	5.42644	5.87093		5.65759	0.115545		7	1.66043	1.38513	2.18933	1.50352		1.6846	0.177439		7	1.20803	1.29989	0.861837	0.637255		1.00175	0.153804		7	1.25944	0.998497	2.4363	0.912529		1.40169	0.352668		7	1.88997	3.10432	2.13873	1.65476
8	10.7223	13.6297	11.3657	14.6682		12.5965	0.930365		8	10.0257	9.4188	10.3165	9.63168		9.84818	0.200432		8	2.6374	1.97482	2.95875	2.17113		2.43553	0.222986		8	2.76398	2.51593	2.22273	2.65261		2.53881	0.116933		8	4.58832	4.3812	4.11903	4.00744		4.274	0.130817		8	4.29269	3.55628	3.72586	2.54311
9	15.2508	26.3011	22.2505	18.2502		20.5132	2.40366		9	17.1707	18.2594	19.4229	17.8295		18.1706	0.473655		9	4.23036	2.88021	4.53518	2.0143		3.41501	0.589322		9	3.68605	4.1299	3.30065	4.54431		3.91522	0.269576		9	5.54097	7.04192	5.98223	5.17666		5.93544	0.403923		9	6.33238	4.57206	5.67178	6.17544
10	24.82	35.7042	27.7303	33.3245		30.3948	2.49917		10	29.684	26.9186	24.8073	28.0777		27.3719	1.02579		10	4.54167	6.00823	4.12403	3.42938		4.52583	0.544778		10	6.61914	7.0022	6.40582	6.54807		6.64381	0.127428		10	10.2355	8.04883	8.84724	11.2279		9.58987	0.708648		10	9.73688	8.85462	8.17566	9.1575
11	27.7976	45.3186	41.6809	29.8742		36.1678	4.31858		11	27.895	38.365	33.7428	38.9748		34.7444	2.56455		11	5.45261	8.68957	7.99213	8.26852		7.60071	0.730247		11	9.55062	9.52592	10.3715	10.5699		10.0045	0.272246		11	12.9814	11.6903	11.36	12.614		12.1614	0.380935		11	10.8577	12.7925	10.2348	12.2168
12	40.2043	47.2587	44.4203	42.3113		43.5487	1.50664		12	41.4835	39.0797	40.4517	39.236		40.0627	0.564191		12	11.0629	8.09648	12.8936	10.6756		10.6821	0.988316		12	11.3637	11.5575	11.7271	11.9665		11.6537	0.127988		12	17.2836	14.2643	16.2418	13.7867		15.3941	0.824067		12	13.7118	14.5693	15.104	11.89
13	54.6868	48.8462	57.8735	50.8209		53.0568	2.01216		13	48.0736	43.4603	47.7876	45.0559		46.0944	1.11059		13	13.7425	11.0642	14.6805	15.37		13.7143	0.944224		13	14.8904	14.7068	15.3461	14.7009		14.9111	0.151524		13	16.9685	17.1544	17.8252	18.1581		17.5265	0.279562		13	18.7113	17.7801	18.1876	15.925
14	53.6047	50.6524	57.1509	62.1963		55.9011	2.4835		14	55.2709	47.4626	54.088	50.4586		51.82	1.77701		14	17.6885	19.7107	18.8314	15.1681		17.8497	0.985064		14	20.1123	19.4411	18.8583	18.8399		19.3129	0.300825		14	20.4856	23.7256	21.6712	22.3492		22.0579	0.67626		14	17.1882	20.9513	18.6226	21.8082
15	66.138	54.9614	58.8422	61.8689		60.4526	2.36426		15	53.8699	50.552	59.9657	53.9744		54.5905	1.96003		15	17.8745	21.3288	23.544	22.3031		21.2626	1.21693		15	22.4963	22.8352	21.4564	24.0815		22.7173	0.541103		15	23.8787	22.6798	25.2156	24.2957		24.0174	0.526125		15	20.9029	26.3382	23.3442	24.2289
16	67.9053	60.3199	60.9874	62.0101		62.8056	1.73504		16	57.6805	53.4434	64.5204	56.5301		58.0436	2.33691		16	21.3664	24.8228	24.7912	27.8776		24.7145	1.33018		16	24.2724	25.3968	26.0449	22.7322		24.6116	0.725614		16	30.5133	26.1228	26.8647	29.0641		28.1412	1.00756		16	23.612	28.0035	26.6249	29.633
