# Supplementary material for: NINJ1 mediates inflammatory cell death, PANoptosis, and lethality during infection conditions and heat stress
Source: Nat Commun. 2024 Feb 26;15:1739. doi: 10.1038/s41467-024-45466-x (PMC10897308; doi:10.1038/s41467-024-45466-x)
Supplement: Supplementary file 7 — Source Data [file 41467_2024_45466_MOESM7_ESM.zip › Final Source Data Files/Figure S7 Source Data.xlsx]

## Sheet: Panel A
Cell death (%)
Time (hpt)	si-Con LPS+HS				Mean	SEM		Time (hpt)	si-Gsdmc1 LPS+HS				Mean	SEM		Time (hpt)	si-Gsdmc2 LPS+HS				Mean	SEM		Time (hpt)	si-Gsdmc3 LPS+HS				Mean	SEM		Time (hpt)	si-Gsdmc4 LPS+HS				Mean	SEM
1	0.22629	0.177174	0.063604	0.315112	0.195545	0.0524305		1	0.3042	0.065732	0.546087	0.41661	0.333157	0.101922		1	0.36825	0.3702	0.369761	0.129879	0.309523	0.0598826		1	0.48035	0.542067	0.224611	0.342243	0.397318	0.0711264		1	0.4323	0.031855	0.546563	0.831493	0.460553	0.165724
2	0.13019	0.252026	0.292971	0.035609	0.177699	0.0586365		2	0.27215	0.422009	0.649409	0.126553	0.36753	0.111651		2	0.3042	0.439915	0.406755	0.043242	0.298528	0.089864		2	0.4964	0.512749	0.276377	0.755482	0.510252	0.0979087		2	0.40025	0.262249	0.403728	0.179735	0.311491	0.0549016
3	0.67474	0.337232	0.689596	0.315666	0.504309	0.102826		3	0.3362	0.306873	0.243795	0.513637	0.350126	0.0578121		3	0.4323	0.346104	0.300785	0.559731	0.40973	0.0569554		3	0.7686	0.631232	1.08437	0.613868	0.774517	0.108928		3	0.8327	1.41006	0.292188	0.4402	0.743787	0.249655
4	1.92389	1.8012	1.3791	2.6407	1.93622	0.262211		4	0.8487	0.805499	0.830973	0.605853	0.772756	0.0563364		4	0.7526	0.603166	0.777461	0.310827	0.611013	0.107209		4	1.6334	1.62349	1.37245	0.932249	1.3904	0.164216		4	1.64945	1.69677	1.0655	0.711408	1.28078	0.237959
5	3.82229	3.60194	3.41448	2.28557	3.28107	0.342137		5	2.12995	2.21553	2.53784	1.88596	2.19232	0.134681		5	1.71355	2.27577	1.39936	0.645739	1.5086	0.339978		5	3.45915	3.34998	3.39336	3.40858	3.40277	0.0225237		5	3.4271	3.01633	4.0235	1.89159	3.08963	0.449692
6	6.50069	6.33815	7.37744	6.82346	6.75993	0.229212		6	4.19585	3.47364	3.12811	5.31631	4.02848	0.48348		6	3.47515	4.34207	1.31209	2.71258	2.96047	0.642412		6	5.2208	5.27158	4.85659	6.53619	5.47129	0.366799		6	5.74935	5.79188	7.002	4.88884	5.85802	0.434375
7	10.46	9.46105	10.454	10.5271	10.2255	0.255364		7	6.64615	6.7586	6.94411	5.94364	6.57313	0.218635		7	5.63725	5.99889	6.15998	4.19956	5.49892	0.446695		7	8.24765	9.3558	7.62888	9.09377	8.58152	0.395906		7	8.616	8.71559	8.3611	7.36758	8.26507	0.308333
8	14.9762	15.034	14.1092	16.354	15.1184	0.462999		8	10.666	10.524	11.7003	11.0308	10.9803	0.262679		8	11.3368	6.34361	10.8742	9.40978	9.49108	1.12667		8	12.2035	10.2639	15.0667	12.6213	12.5388	0.986774		8	12.2675	11.819	12.0019	14.4615	12.6375	0.614939
9	20.0698	18.6805	20.2584	19.6932	19.6755	0.351861		9	16.7587	13.9181	15.9424	15.2819	15.4753	0.60054		9	12.782	18.1539	12.4069	15.6026	14.7363	1.344		9	17.6967	14.3521	21.065	17.2641	17.5945	1.37469		9	16.9119	15.4063	14.7801	18.9145	16.5032	0.919858
10	28.0286	27.0777	27.838	29.9249	28.2173	0.605121		10	21.4922	22.0108	19.0514	23.3109	21.4663	0.891238		10	21.6684	25.1142	19.5366	16.3042	20.6559	1.85049		10	22.5973	21.022	27.8374	18.393	22.4624	1.99047		10	25.293	22.561	18.841	22.9353	22.4076	1.3338
11	36.7069	30.2868	34.6194	34.1442	33.9393	1.33869		11	27.9945	22.2612	30.0625	29.8553	27.5434	1.82107		11	33.8111	22.8646	28.3404	29.4562	28.6181	2.25185		11	22.2115	34.2585	29.2687	28.7883	28.6318	2.47166		11	32.6208	32.0925	31.689	22.9965	29.8497	2.29236
12	46.3461	37.2059	41.2576	42.8086	41.9046	1.89386		12	31.2742	40.1437	36.8229	35.2787	35.8799	1.84035		12	31.034	41.0434	35.0551	35.2649	35.5994	2.05929		12	30.4984	41.0055	36.6659	36.9777	36.2869	2.1678		12	32.3312	38.0546	39.7169	42.0086	38.0278	2.06462
13	47.9081	47.5347	53.2117	43.2029	47.9644	2.04926		13	39.5131	38.0992	48.4428	41.5155	41.8926	2.29309		13	37.5201	48.3365	42.1502	43.8887	42.9739	2.23638		13	48.2799	42.4614	43.6393	34.8889	42.3174	2.77642		13	49.3618	37.6435	43.9469	43.4386	43.5977	2.39488
14	53.9251	47.4296	58.5456	51.9757	52.969	2.30368		14	49.6469	49.8537	56.7223	43.1659	49.8472	2.76807		14	41.4138	53.9229	47.6249	49.4423	48.101	2.59229		14	53.9813	47.1994	46.479	40.0561	46.929	2.84674		14	51.5046	51.5935	56.7922	45.947	51.4593	2.21445
15	56.6316	49.8821	63.1012	56.5961	56.5528	2.69856		15	54.6436	49.8128	60.6908	54.1831	54.8326	2.23557		15	52.93	59.7969	45.7687	52.5708	52.7666	2.86445		15	60.8339	53.4133	45.6682	52.8605	53.194	3.09792		15	56.9908	54.5535	63.503	58.2588	58.3265	1.88901
16	64.4823	52.7115	59.1101	59.4083	58.9281	2.41108		16	59.2079	53.9352	65.6193	58.9116	59.4185	2.39475		16	52.0869	64.6325	57.6945	57.7681	58.0455	2.56732		16	55.9408	63.2573	55.6356	47.3291	55.5407	3.25506		16	67.3238	65.3686	58.2497	62.1162	63.2646	1.98688

## Sheet: Panel C
Cell death (%)
Time (hpt)	WT si-Con LPS+HS				Mean	SEM		Time (hpt)	WT si-Gsdmc1-4 LPS+HS				Mean	SEM		Time (hpt)	Gsdmd-/-Gsdme-/-Mlkl-/- si-Con LPS+HS				Mean	SEM		Time (hpt)	Gsdmd-/-Gsdme-/-Mlkl-/- si-Gsdmc1-4 LPS+HS				Mean	SEM
1	0.67255	0.676045	0.724695	0.318575	0.597966	0.0938876		1	0.33625	0.054646	0.425429	0.650843	0.366792	0.123319		1	0.25615	0.139119	0.11454	0.207023	0.179208	0.0322527		1	0.16005	0.11711	0.265131	0.0323847	0.143669	0.0484002
2	0.56045	0.536185	0.31794	0.640225	0.5137	0.0689334		2	0.38425	0.450133	0.233832	0.349805	0.354505	0.0452894		2	0.16005	0.246907	0.282392	0.083707	0.193264	0.0446536		2	0.12805	0.046548	0.055619	0.394352	0.156142	0.0814703
3	0.9448	1.47298	2.39999	0.637451	1.36381	0.386087		3	0.94475	0.87997	1.31676	0.652616	0.948524	0.137802		3	0.7046	0.679428	0.440329	0.834678	0.664759	0.0821806		3	0.2401	0.429989	0.295729	0.630288	0.399027	0.0867797
4	2.7065	1.66898	4.07644	3.54112	2.99826	0.525141		4	2.7225	2.02298	1.98088	3.6819	2.60207	0.398095		4	1.95375	1.17667	0.308365	1.37269	1.20287	0.340769		4	0.88075	0.850127	1.31388	0.809456	0.963553	0.117685
5	5.33295	4.77777	6.52796	4.13968	5.19459	0.506918		5	5.1888	3.9866	3.13666	3.99154	4.0759	0.421882		5	4.45215	5.35291	3.00867	5.11018	4.48098	0.526362		5	2.51425	1.35572	2.61009	1.93995	2.105	0.290296
6	8.84025	7.42516	4.66012	7.67071	7.14906	0.885216		6	8.1036	8.60788	4.245	7.02923	6.99643	0.974425		6	7.03055	5.95793	3.42338	3.60463	5.00412	0.888514		6	5.4131	4.54779	5.33499	3.15574	4.61291	0.523553
7	14.5808	12.1274	7.65693	10.7907	11.289	1.44277		7	11.7711	13.8001	8.42537	10.5839	11.1451	1.12371		7	13.4899	11.582	7.288	9.26489	10.4062	1.35145		7	12.2496	10.1975	7.98154	9.6242	10.0132	0.881023
8	19.5064	18.7893	22.6777	12.0658	18.2598	2.2308		8	17.9279	15.8465	16.4241	13.9362	16.0337	0.825386		8	17.0061	15.6993	11.497	12.5416	14.186	1.29672		8	19.6237	16.2632	17.4557	12.4649	16.4519	1.49998
9	20.585	24.0194	35.2395	21.9872	25.4578	3.33591		9	22.7645	20.6839	20.0293	18.8562	20.5835	0.819417		9	22.8997	24.8316	19.1244	15.1636	20.5048	2.13874		9	28.334	20.4072	24.4837	20.4324	23.4143	1.89914
10	40.5997	23.4424	32.0792	32.8679	32.2473	3.50835		10	33.0175	21.5866	26.3319	28.2025	27.2846	2.36438		10	30.0585	32.8236	24.4426	23.7155	27.76	2.2039		10	34.0994	29.8486	29.9396	23.6656	29.3883	2.1498
11	46.3492	43.5883	27.7742	35.3892	38.2752	4.20335		11	27.2614	31.9934	39.2295	31.2216	32.4265	2.49329		11	43.7368	37.977	32.1962	29.0695	35.7449	3.24046		11	40.9841	33.1174	32.1637	27.5394	33.4511	2.7908
12	57.1947	56.2019	36.6054	36.2127	46.5537	5.86105		12	30.7297	36.9011	45.1253	37.6359	37.598	2.94845		12	53.376	46.2266	38.8552	35.9433	43.6003	3.9116		12	45.5164	37.6244	38.9461	30.8084	38.2238	3.01455
13	60.2946	57.0014	39.2103	41.9293	49.6089	5.29102		13	50.5253	42.6952	35.2981	43.1327	42.9128	3.10952		13	58.6379	53.3319	42.3112	41.51	48.9478	4.20798		13	50.5541	46.0281	45.4071	34.3692	44.0896	3.43717
14	61.9851	63.607	42.3777	41.0659	52.2589	6.0985		14	54.9384	43.9081	44.6109	34.8237	44.5703	4.11232		14	63.955	57.1913	46.3381	47.5034	53.7469	4.18271		14	54.6521	45.9549	46.785	38.435	46.4567	3.31501
15	63.3873	70.7206	41.5455	40.3326	53.9965	7.68989		15	39.1485	58.677	50.5235	47.9451	49.0735	4.0219		15	65.6615	47.4584	64.1134	48.7682	56.5004	4.85994		15	58.8532	51.708	50.9811	40.7901	50.5831	3.71619
16	76.0209	53.5045	45.0252	46.9944	55.3863	7.11282		16	62.3455	50.2235	55.1515	42.7161	52.6091	4.13142		16	66.5122	50.6743	67.6724	50.6058	58.8662	4.75528		16	63.8343	53.6067	54.3315	43.9985	53.9428	4.0517
